# Supplementary material for: MicroRNA Dysregulation, Gene Networks, and Risk for Schizophrenia in 22q11.2 Deletion Syndrome
Source: Front Neurol. 2014 Nov 21;5:238. doi: 10.3389/fneur.2014.00238 (PMC4240070; doi:10.3389/fneur.2014.00238)
Supplement: Supplementary file 1 [file Table_1.XLSX]

## Sheet: Sheet1
GENE_SET_ID	GENE_SET_NAME	CLUSTER
GO:0014069	GO: POSTSYNAPTIC DENSITY	Synapse, Neuron projection
GO:0030054	GO: CELL JUNCTION	Synapse, Neuron projection
GO:0030425	GO: DENDRITE	Synapse, Neuron projection
GO:0043005	GO: NEURON PROJECTION	Synapse, Neuron projection
GO:0043197	GO: DENDRITIC SPINE	Synapse, Neuron projection
GO:0043204	GO: PERIKARYON	Synapse, Neuron projection
GO:0044309	GO: NEURON SPINE	Synapse, Neuron projection
GO:0044327	GO: DENDRITIC SPINE HEAD	Synapse, Neuron projection
GO:0044456	GO: SYNAPSE PART	Synapse, Neuron projection
GO:0045202	GO: SYNAPSE	Synapse, Neuron projection
GO:0051966	GO: REGULATION OF SYNAPTIC TRANSMISSION, GLUTAMATERGIC	Synapse, Neuron projection
GO:0000902	GO: CELL MORPHOGENESIS	Neuron development, axon gidance
GO:0030030	GO: CELL PROJECTION ORGANIZATION	Neuron development, axon gidance
GO:0031175	GO: NEURON PROJECTION DEVELOPMENT	Neuron development, axon gidance
GO:0031344	GO: REGULATION OF CELL PROJECTION ORGANIZATION	Neuron development, axon gidance
GO:0032990	GO: CELL PART MORPHOGENESIS	Neuron development, axon gidance
GO:0048666	GO: NEURON DEVELOPMENT	Neuron development, axon gidance
GO:0048858	GO: CELL PROJECTION MORPHOGENESIS	Neuron development, axon gidance
REACT:AXON GUIDANCE	REACT: AXON GUIDANCE	Neuron development, axon gidance
REACT:L1CAM INTERACTIONS	REACT: L1CAM INTERACTIONS	Neuron development, axon gidance
GO:0043271	GO: NEGATIVE REGULATION OF ION TRANSPORT	Calcium transport
GO:0051279	GO: REGULATION OF RELEASE OF SEQUESTERED CALCIUM ION INTO CYTOSOL	Calcium transport
GO:0051924	GO: REGULATION OF CALCIUM ION TRANSPORT	Calcium transport
GO:0051926	GO: NEGATIVE REGULATION OF CALCIUM ION TRANSPORT	Calcium transport
GO:0072509	GO: DIVALENT INORGANIC CATION TRANSMEMBRANE TRANSPORTER ACTIVITY	Calcium transport
REACT:PLATELET CALCIUM HOMEOSTASIS	REACT: PLATELET CALCIUM HOMEOSTASIS	Calcium transport
REACT:PLATELET HOMEOSTASIS	REACT: PLATELET HOMEOSTASIS	Calcium transport
GO:0007420	GO: BRAIN DEVELOPMENT	Nervous system development
GO:0014013	GO: REGULATION OF GLIOGENESIS	Nervous system development
GO:0021510	GO: SPINAL CORD DEVELOPMENT	Nervous system development
GO:0021517	GO: VENTRAL SPINAL CORD DEVELOPMENT	Nervous system development
GO:0051960	GO: REGULATION OF NERVOUS SYSTEM DEVELOPMENT	Nervous system development
GO:0030199	GO: COLLAGEN FIBRIL ORGANIZATION	Cardiovacsular development
GO:0072358	GO: CARDIOVASCULAR SYSTEM DEVELOPMENT	Cardiovacsular development
GO:0072359	GO: CIRCULATORY SYSTEM DEVELOPMENT	Cardiovacsular development
GO:0000981	GO: SEQUENCE-SPECIFIC DNA BINDING RNA POLYMERASE II TRANSCRIPTION FACTOR ACTIVITY	Embryonic and other organ development
GO:0001704	GO: FORMATION OF PRIMARY GERM LAYER	Embryonic and other organ development
GO:0001707	GO: MESODERM FORMATION	Embryonic and other organ development
GO:0007519	GO: SKELETAL MUSCLE TISSUE DEVELOPMENT	Embryonic and other organ development
GO:0009790	GO: EMBRYO DEVELOPMENT	Embryonic and other organ development
GO:0021700	GO: DEVELOPMENTAL MATURATION	Embryonic and other organ development
GO:0042474	GO: MIDDLE EAR MORPHOGENESIS	Embryonic and other organ development
GO:0045944	GO: POSITIVE REGULATION OF TRANSCRIPTION FROM RNA POLYMERASE II PROMOTER	Embryonic and other organ development
GO:0048332	GO: MESODERM MORPHOGENESIS	Embryonic and other organ development
GO:0048333	GO: MESODERMAL CELL DIFFERENTIATION	Embryonic and other organ development
GO:0048469	GO: CELL MATURATION	Embryonic and other organ development
GO:0048598	GO: EMBRYONIC MORPHOGENESIS	Embryonic and other organ development
GO:0051145	GO: SMOOTH MUSCLE CELL DIFFERENTIATION	Embryonic and other organ development
GO:0060538	GO: SKELETAL MUSCLE ORGAN DEVELOPMENT	Embryonic and other organ development
GO:0090102	GO: COCHLEA DEVELOPMENT	Embryonic and other organ development
GO:0090103	GO: COCHLEA MORPHOGENESIS	Embryonic and other organ development
GO:0090184	GO: POSITIVE REGULATION OF KIDNEY DEVELOPMENT	Embryonic and other organ development
REACT:GENERIC TRANSCRIPTION PATHWAY	REACT: GENERIC TRANSCRIPTION PATHWAY	Embryonic and other organ development
BIOCARTA_CK1_PATHWAY	BIOCARTA_CK1_PATHWAY	MAPK, TGF-beta, SMAD, BMP signaling
BIOCARTA_MAPK_PATHWAY	BIOCARTA_MAPK_PATHWAY	MAPK, TGF-beta, SMAD, BMP signaling
GO:0007167	GO: ENZYME LINKED RECEPTOR PROTEIN SIGNALING PATHWAY	MAPK, TGF-beta, SMAD, BMP signaling
GO:0018107	GO: PEPTIDYL-THREONINE PHOSPHORYLATION	MAPK, TGF-beta, SMAD, BMP signaling
GO:0018210	GO: PEPTIDYL-THREONINE MODIFICATION	MAPK, TGF-beta, SMAD, BMP signaling
GO:0030513	GO: POSITIVE REGULATION OF BMP SIGNALING PATHWAY	MAPK, TGF-beta, SMAD, BMP signaling
GO:0048008	GO: PLATELET-DERIVED GROWTH FACTOR RECEPTOR SIGNALING PATHWAY	MAPK, TGF-beta, SMAD, BMP signaling
GO:0048015	GO: PHOSPHATIDYLINOSITOL-MEDIATED SIGNALING	MAPK, TGF-beta, SMAD, BMP signaling
GO:0048017	GO: INOSITOL LIPID-MEDIATED SIGNALING	MAPK, TGF-beta, SMAD, BMP signaling
GO:0051302	GO: REGULATION OF CELL DIVISION	MAPK, TGF-beta, SMAD, BMP signaling
GO:0060389	GO: PATHWAY-RESTRICTED SMAD PROTEIN PHOSPHORYLATION	MAPK, TGF-beta, SMAD, BMP signaling
GO:0090092	GO: REGULATION OF TRANSMEMBRANE RECEPTOR PROTEIN SERINE/THREONINE KINASE SIGNALING PATHWAY	MAPK, TGF-beta, SMAD, BMP signaling
GO:0090100	GO: POSITIVE REGULATION OF TRANSMEMBRANE RECEPTOR PROTEIN SERINE/THREONINE KINASE SIGNALING PATHWAY	MAPK, TGF-beta, SMAD, BMP signaling
GO:0090101	GO: NEGATIVE REGULATION OF TRANSMEMBRANE RECEPTOR PROTEIN SERINE/THREONINE KINASE SIGNALING PATHWAY	MAPK, TGF-beta, SMAD, BMP signaling
KEGG:HSA04010	KEGG: MAPK SIGNALING PATHWAY	MAPK, TGF-beta, SMAD, BMP signaling
KEGG:HSA04350	KEGG: TGF-BETA SIGNALING PATHWAY	MAPK, TGF-beta, SMAD, BMP signaling
KEGG:HSA05200	KEGG: PATHWAYS IN CANCER	MAPK, TGF-beta, SMAD, BMP signaling
NCI:GLYPICAN_3PATHWAY	NCI: GLYPICAN 3 NETWORK	MAPK, TGF-beta, SMAD, BMP signaling
NCI:THROMBIN_PAR1_PATHWAY	NCI: PAR1-MEDIATED THROMBIN SIGNALING EVENTS	MAPK, TGF-beta, SMAD, BMP signaling
REACT:SIGNALING BY BMP	REACT: SIGNALING BY BMP	MAPK, TGF-beta, SMAD, BMP signaling
GO:0007254	GO: JNK CASCADE	Stress response kinase signaling
GO:0031098	GO: STRESS-ACTIVATED PROTEIN KINASE SIGNALING CASCADE	Stress response kinase signaling
GO:0032872	GO: REGULATION OF STRESS-ACTIVATED MAPK CASCADE	Stress response kinase signaling
GO:0046328	GO: REGULATION OF JNK CASCADE	Stress response kinase signaling
GO:0051403	GO: STRESS-ACTIVATED MAPK CASCADE	Stress response kinase signaling
GO:0070302	GO: REGULATION OF STRESS-ACTIVATED PROTEIN KINASE SIGNALING CASCADE	Stress response kinase signaling
GO:0006644	GO: PHOSPHOLIPID METABOLIC PROCESS	Phospholipid metabolism
GO:0008374	GO: O-ACYLTRANSFERASE ACTIVITY	Phospholipid metabolism
GO:0008654	GO: PHOSPHOLIPID BIOSYNTHETIC PROCESS	Phospholipid metabolism
GO:0019432	GO: TRIGLYCERIDE BIOSYNTHETIC PROCESS	Phospholipid metabolism
GO:0046434	GO: ORGANOPHOSPHATE CATABOLIC PROCESS	Phospholipid metabolism
GO:0046460	GO: NEUTRAL LIPID BIOSYNTHETIC PROCESS	Phospholipid metabolism
GO:0046463	GO: ACYLGLYCEROL BIOSYNTHETIC PROCESS	Phospholipid metabolism
GO:0052745	GO: INOSITOL PHOSPHATE PHOSPHATASE ACTIVITY	Phospholipid metabolism
KEGG:HSA00561	KEGG: GLYCEROLIPID METABOLISM	Phospholipid metabolism
KEGG:HSA00564	KEGG: GLYCEROPHOSPHOLIPID METABOLISM	Phospholipid metabolism
REACT:ACYL CHAIN REMODELLING OF PE	REACT: ACYL CHAIN REMODELLING OF PE	Phospholipid metabolism
REACT:GLYCEROPHOSPHOLIPID BIOSYNTHESIS	REACT: GLYCEROPHOSPHOLIPID BIOSYNTHESIS	Phospholipid metabolism
REACT:PHOSPHOLIPID METABOLISM	REACT: PHOSPHOLIPID METABOLISM	Phospholipid metabolism
GO:0006417	GO: REGULATION OF TRANSLATION	Translation regulation
GO:0010608	GO: POSTTRANSCRIPTIONAL REGULATION OF GENE EXPRESSION	Translation regulation
GO:0031647	GO: REGULATION OF PROTEIN STABILITY	Translation regulation
GO:0000245	GO: SPLICEOSOMAL COMPLEX ASSEMBLY	RNA processing
GO:0003723	GO: RNA BINDING	RNA processing
GO:0006376	GO: MRNA SPLICE SITE SELECTION	RNA processing
GO:0006396	GO: RNA PROCESSING	RNA processing
GO:0016044	GO: CELLULAR MEMBRANE ORGANIZATION	Endomembrane system
GO:0005768	GO: ENDOSOME	Endomembrane system
GO:0006900	GO: MEMBRANE BUDDING	Endomembrane system
GO:0061024	GO: MEMBRANE ORGANIZATION	Endomembrane system
GO:0016050	GO: VESICLE ORGANIZATION	Endomembrane system
REACT:ENDOSOMAL SORTING COMPLEX REQUIRED FOR TRANSPORT (ESCRT)	REACT: ENDOSOMAL SORTING COMPLEX REQUIRED FOR TRANSPORT (ESCRT)	Endomembrane system
