# Supplementary material for: MicroRNA Dysregulation, Gene Networks, and Risk for Schizophrenia in 22q11.2 Deletion Syndrome
Source: Front Neurol. 2014 Nov 21;5:238. doi: 10.3389/fneur.2014.00238 (PMC4240070; doi:10.3389/fneur.2014.00238)
Supplement: Supplementary file 2 [file Table_2.XLSX]

## Sheet: SZ network interactions
Gene_A	Gene_B	Weight	Filter	IntID	Symbol_A	Symbol_B	EgID_A	EgID_B
ENSG00000146276	ENSG00000196517	1	1	ENSG00000146276@ENSG00000196517	GABRR1	SLC6A9	2569	6536
ENSG00000120251	ENSG00000125675	1	1	ENSG00000120251@ENSG00000125675	GRIA2	GRIA3	2891	2892
ENSG00000110492	ENSG00000132670	1	1	ENSG00000110492@ENSG00000132670	MDK	PTPRA	4192	5786
ENSG00000169760	ENSG00000179915	1	1	ENSG00000169760@ENSG00000179915	NLGN1	NRXN1	22871	9378
ENSG00000164794	ENSG00000182674	0.88	1	ENSG00000164794@ENSG00000182674	KCNV1	KCNB2	27012	9312
ENSG00000155511	ENSG00000166862	0.87	1	ENSG00000155511@ENSG00000166862	GRIA1	CACNG2	2890	10369
ENSG00000065320	ENSG00000113763	0.83	1	ENSG00000065320@ENSG00000113763	NTN1	UNC5A	9423	90249
ENSG00000046653	ENSG00000108576	0.83	1	ENSG00000046653@ENSG00000108576	GPM6B	SLC6A4	2824	6532
ENSG00000152208	ENSG00000155511	0.8	1	ENSG00000152208@ENSG00000155511	GRID2	GRIA1	2895	2890
ENSG00000072864	ENSG00000138311	0.78	1	ENSG00000072864@ENSG00000138311	NDE1	ZNF365	54820	22891
ENSG00000030304	ENSG00000175920	0.76	1	ENSG00000030304@ENSG00000175920	MUSK	DOK7	4593	285489
ENSG00000134909	ENSG00000145864	0.76	1	ENSG00000134909@ENSG00000145864	ARHGAP32	GABRB2	9743	2561
ENSG00000168546	ENSG00000171119	0.75	1	ENSG00000168546@ENSG00000171119	GFRA2	NRTN	2675	4902
ENSG00000163666	ENSG00000175325	0.73	1	ENSG00000163666@ENSG00000175325	HESX1	PROP1	8820	5626
ENSG00000184156	ENSG00000185760	0.72	1	ENSG00000184156@ENSG00000185760	KCNQ3	KCNQ5	3786	56479
ENSG00000139352	ENSG00000178403	0.72	1	ENSG00000139352@ENSG00000178403	ASCL1	NEUROG2	429	63973
ENSG00000065000	ENSG00000157823	0.71	1	ENSG00000065000@ENSG00000157823	AP3D1	AP3S2	8943	10239
ENSG00000262907	ENSG00000182606	0.71	1	ENSG00000182606@ENSG00000262907	KIF5C	TRAK1	3800	22906
ENSG00000114861	ENSG00000128573	0.71	1	ENSG00000114861@ENSG00000128573	FOXP1	FOXP2	27086	93986
ENSG00000099822	ENSG00000138622	0.71	1	ENSG00000099822@ENSG00000138622	HCN2	HCN4	610	10021
ENSG00000099822	ENSG00000164588	0.71	1	ENSG00000099822@ENSG00000164588	HCN2	HCN1	610	348980
ENSG00000136928	ENSG00000157388	0.71	1	ENSG00000136928@ENSG00000157388	GABBR2	CACNA1D	9568	776
ENSG00000117013	ENSG00000184156	0.69	1	ENSG00000117013@ENSG00000184156	KCNQ4	KCNQ3	9132	3786
ENSG00000075213	ENSG00000262015	0.69	1	ENSG00000075213@ENSG00000262015	SEMA3A	SEMA3B	10371	7869
ENSG00000137843	ENSG00000262015	0.67	1	ENSG00000137843@ENSG00000262015	PAK6	SEMA3B	56924	7869
ENSG00000131558	ENSG00000155974	0.66	1	ENSG00000131558@ENSG00000155974	EXOC4	GRIP1	60412	23426
ENSG00000010256	ENSG00000140740	0.65	1	ENSG00000010256@ENSG00000140740	UQCRC1	UQCRC2	7384	7385
ENSG00000091129	ENSG00000263052	0.65	1	ENSG00000091129@ENSG00000263052	NRCAM	HSPA12A	4897	259217
ENSG00000151067	ENSG00000157782	0.64	1	ENSG00000151067@ENSG00000157782	CACNA1C	CABP1	775	9478
ENSG00000067715	ENSG00000186908	0.63	1	ENSG00000067715@ENSG00000186908	SYT1	ZDHHC17	6857	23390
ENSG00000133401	ENSG00000179915	0.63	1	ENSG00000133401@ENSG00000179915	PDZD2	NRXN1	23037	9378
ENSG00000176884	ENSG00000183454	0.62	1	ENSG00000176884@ENSG00000183454	GRIN1	GRIN2A	2902	2903
ENSG00000018236	ENSG00000132670	0.62	1	ENSG00000018236@ENSG00000132670	CNTN1	PTPRA	1272	5786
ENSG00000132639	ENSG00000167371	0.61	1	ENSG00000132639@ENSG00000167371	SNAP25	PRRT2	6616	112476
ENSG00000173482	ENSG00000179242	0.61	1	ENSG00000173482@ENSG00000179242	PTPRM	CDH4	5797	1002
ENSG00000018236	ENSG00000105711	0.6	1	ENSG00000018236@ENSG00000105711	CNTN1	SCN1B	1272	6324
ENSG00000115993	ENSG00000145864	0.6	1	ENSG00000115993@ENSG00000145864	TRAK2	GABRB2	66008	2561
ENSG00000154229	ENSG00000179841	0.6	1	ENSG00000154229@ENSG00000179841	PRKCA	AKAP5	5578	9495
ENSG00000065320	ENSG00000182168	0.6	1	ENSG00000065320@ENSG00000182168	NTN1	UNC5C	9423	8633
ENSG00000099991	ENSG00000152495	0.59	1	ENSG00000099991@ENSG00000152495	CABIN1	CAMK4	23523	814
ENSG00000149927	ENSG00000198722	0.58	1	ENSG00000149927@ENSG00000198722	DOC2A	UNC13B	8448	10497
ENSG00000117971	ENSG00000169684	0.58	1	ENSG00000117971@ENSG00000169684	CHRNB4	CHRNA5	1143	1138
ENSG00000075213	ENSG00000099250	0.57	1	ENSG00000075213@ENSG00000099250	SEMA3A	NRP1	10371	8829
ENSG00000268733	ENSG00000169306	0.57	1	ENSG00000169306@ENSG00000268733	NCS1	IL1RAPL1	23413	11141
ENSG00000033122	ENSG00000070808	0.55	1	ENSG00000033122@ENSG00000070808	LRRC7	CAMK2A	57554	815
ENSG00000125084	ENSG00000177283	0.55	1	ENSG00000125084@ENSG00000177283	WNT1	FZD8	7471	8325
ENSG00000164061	ENSG00000187672	0.55	1	ENSG00000164061@ENSG00000187672	BSN	ERC2	8927	26059
ENSG00000129990	ENSG00000213023	0.55	1	ENSG00000129990@ENSG00000213023	SYT5	SYT3	6861	84258
ENSG00000269562	ENSG00000131771	0.54	1	ENSG00000131771@ENSG00000269562	DLGAP4	PPP1R1B	22839	84152
ENSG00000140538	ENSG00000185652	0.53	1	ENSG00000140538@ENSG00000185652	NTRK3	NTF3	4916	4908
ENSG00000146938	ENSG00000198010	0.53	1	ENSG00000146938@ENSG00000198010	NLGN4X	DLGAP2	57502	9228
ENSG00000156299	ENSG00000176884	0.52	1	ENSG00000156299@ENSG00000176884	TIAM1	GRIN1	7074	2902
ENSG00000128610	ENSG00000146276	0.52	1	ENSG00000128610@ENSG00000146276	FEZF1	GABRR1	389549	2569
ENSG00000146276	ENSG00000162545	0.52	1	ENSG00000146276@ENSG00000162545	GABRR1	CAMK2N1	2569	55450
ENSG00000268138	ENSG00000111186	0.52	1	ENSG00000111186@ENSG00000268138	PORCN	WNT5B	64840	81029
ENSG00000106688	ENSG00000144746	0.52	1	ENSG00000106688@ENSG00000144746	SLC1A1	ARL6IP5	6505	10550
ENSG00000090776	ENSG00000133216	0.5	1	ENSG00000090776@ENSG00000133216	EFNB1	EPHB2	1947	2048
ENSG00000157542	ENSG00000162728	0.5	1	ENSG00000157542@ENSG00000162728	KCNJ6	KCNJ9	3763	3765
ENSG00000075043	ENSG00000184156	0.5	1	ENSG00000075043@ENSG00000184156	KCNQ2	KCNQ3	3785	3786
ENSG00000172260	ENSG00000185565	0.5	1	ENSG00000172260@ENSG00000185565	NEGR1	LSAMP	257194	4045
ENSG00000178394	ENSG00000213694	0.5	1	ENSG00000178394@ENSG00000213694	HTR1A	S1PR3	3350	1903
ENSG00000172260	ENSG00000182667	0.5	1	ENSG00000172260@ENSG00000182667	NEGR1	NTM	257194	50863
ENSG00000182667	ENSG00000185565	0.5	1	ENSG00000182667@ENSG00000185565	NTM	LSAMP	50863	4045
ENSG00000130226	ENSG00000184408	0.49	1	ENSG00000130226@ENSG00000184408	DPP6	KCND2	1804	3751
ENSG00000101438	ENSG00000196090	0.49	1	ENSG00000101438@ENSG00000196090	SLC32A1	PTPRT	140679	11122
ENSG00000137575	ENSG00000179915	0.48	1	ENSG00000137575@ENSG00000179915	SDCBP	NRXN1	6386	9378
ENSG00000096433	ENSG00000138741	0.48	1	ENSG00000096433@ENSG00000138741	ITPR3	TRPC3	3710	7222
ENSG00000105464	ENSG00000198010	0.47	1	ENSG00000105464@ENSG00000198010	GRIN2D	DLGAP2	2906	9228
ENSG00000128656	ENSG00000171450	0.47	1	ENSG00000128656@ENSG00000171450	CHN1	CDK5R2	1123	8941
ENSG00000138622	ENSG00000263324	0.46	1	ENSG00000138622@ENSG00000263324	HCN4	HCN3	10021	57657
ENSG00000116106	ENSG00000125266	0.46	1	ENSG00000116106@ENSG00000125266	EPHA4	EFNB2	2043	1948
ENSG00000128271	ENSG00000168959	0.46	1	ENSG00000128271@ENSG00000168959	ADORA2A	GRM5	135	2915
ENSG00000041515	ENSG00000179915	0.45	1	ENSG00000041515@ENSG00000179915	MYO16	NRXN1	23026	9378
ENSG00000067191	ENSG00000151067	0.45	1	ENSG00000067191@ENSG00000151067	CACNB1	CACNA1C	782	775
ENSG00000151067	ENSG00000165995	0.45	1	ENSG00000151067@ENSG00000165995	CACNA1C	CACNB2	775	783
ENSG00000065000	ENSG00000124333	0.45	1	ENSG00000065000@ENSG00000124333	AP3D1	VAMP7	8943	6845
ENSG00000100285	ENSG00000104722	0.45	1	ENSG00000100285@ENSG00000104722	NEFH	NEFM	4744	4741
ENSG00000080644	ENSG00000117971	0.45	1	ENSG00000080644@ENSG00000117971	CHRNA3	CHRNB4	1136	1143
ENSG00000155974	ENSG00000196277	0.44	1	ENSG00000155974@ENSG00000196277	GRIP1	GRM7	23426	2917
ENSG00000067141	ENSG00000107731	0.44	1	ENSG00000067141@ENSG00000107731	NEO1	UNC5B	4756	219699
ENSG00000272706	ENSG00000163873	0.44	1	ENSG00000163873@ENSG00000272706	GRIK5	GRIK3	2901	2899
ENSG00000021645	ENSG00000196338	0.44	1	ENSG00000021645@ENSG00000196338	NRXN3	NLGN3	9369	54413
ENSG00000117114	ENSG00000268430	0.43	1	ENSG00000117114@ENSG00000268430	LPHN2	SHANK2	23266	22941
ENSG00000263324	ENSG00000164588	0.42	1	ENSG00000164588@ENSG00000263324	HCN3	HCN1	57657	348980
ENSG00000149970	ENSG00000251322	0.42	1	ENSG00000149970@ENSG00000251322	CNKSR2	SHANK3	22866	85358
ENSG00000170558	ENSG00000179242	0.41	1	ENSG00000170558@ENSG00000179242	CDH2	CDH4	1000	1002
ENSG00000021645	ENSG00000196090	0.41	1	ENSG00000021645@ENSG00000196090	NRXN3	PTPRT	9369	11122
ENSG00000169992	ENSG00000196090	0.41	1	ENSG00000169992@ENSG00000196090	NLGN2	PTPRT	57555	11122
ENSG00000110931	ENSG00000152495	0.4	1	ENSG00000110931@ENSG00000152495	CAMKK2	CAMK4	10645	814
ENSG00000152208	ENSG00000187391	0.4	1	ENSG00000152208@ENSG00000187391	GRID2	MAGI2	2895	9863
ENSG00000138083	ENSG00000140332	0.39	1	ENSG00000138083@ENSG00000140332	SIX3	TLE3	6496	7090
ENSG00000137575	ENSG00000162512	0.39	1	ENSG00000137575@ENSG00000162512	SDCBP	SDC3	6386	9672
ENSG00000109107	ENSG00000129219	0.39	1	ENSG00000109107@ENSG00000129219	ALDOC	PLD2	230	5338
ENSG00000186472	ENSG00000187672	0.39	1	ENSG00000186472@ENSG00000187672	PCLO	ERC2	27445	26059
ENSG00000152208	ENSG00000164418	0.38	1	ENSG00000152208@ENSG00000164418	GRID2	GRIK2	2895	2898
ENSG00000134853	ENSG00000197461	0.38	1	ENSG00000134853@ENSG00000197461	PDGFRA	PDGFA	5156	5154
ENSG00000269075	ENSG00000148943	0.38	1	ENSG00000148943@ENSG00000269075	HTR2C	LIN7C	3358	55327
ENSG00000033122	ENSG00000149970	0.38	1	ENSG00000033122@ENSG00000149970	LRRC7	CNKSR2	57554	22866
ENSG00000099991	ENSG00000120910	0.37	1	ENSG00000099991@ENSG00000120910	CABIN1	PPP3CC	23523	5533
ENSG00000107731	ENSG00000135439	0.37	1	ENSG00000107731@ENSG00000135439	UNC5B	AGAP2	219699	116986
ENSG00000142319	ENSG00000149295	0.37	1	ENSG00000142319@ENSG00000149295	SLC6A3	DRD2	6531	1813
ENSG00000135333	ENSG00000184349	0.37	1	ENSG00000135333@ENSG00000184349	EPHA7	EFNA5	2045	1946
ENSG00000140022	ENSG00000143858	0.36	1	ENSG00000140022@ENSG00000143858	STON2	SYT2	85439	127833
ENSG00000116032	ENSG00000176884	0.36	1	ENSG00000116032@ENSG00000176884	GRIN3B	GRIN1	116444	2902
ENSG00000157193	ENSG00000189056	0.36	1	ENSG00000157193@ENSG00000189056	LRP8	RELN	7804	5649
ENSG00000115993	ENSG00000182606	0.35	1	ENSG00000115993@ENSG00000182606	TRAK2	TRAK1	66008	22906
ENSG00000145730	ENSG00000152332	0.35	1	ENSG00000145730@ENSG00000152332	PAM	UHMK1	5066	127933
ENSG00000141503	ENSG00000167971	0.35	1	ENSG00000141503@ENSG00000167971	MINK1	CASKIN1	50488	57524
ENSG00000162545	ENSG00000273079	0.35	1	ENSG00000162545@ENSG00000273079	CAMK2N1	GRIN2B	55450	2904
ENSG00000067715	ENSG00000167535	0.35	1	ENSG00000067715@ENSG00000167535	SYT1	CACNB3	6857	784
ENSG00000108819	ENSG00000170214	0.35	1	ENSG00000108819@ENSG00000170214	PPP1R9B	ADRA1B	84687	147
ENSG00000102882	ENSG00000170561	0.34	1	ENSG00000102882@ENSG00000170561	MAPK3	IRX2	5595	153572
ENSG00000065320	ENSG00000107731	0.34	1	ENSG00000065320@ENSG00000107731	NTN1	UNC5B	9423	219699
ENSG00000117971	ENSG00000120903	0.34	1	ENSG00000117971@ENSG00000120903	CHRNB4	CHRNA2	1143	1135
ENSG00000151067	ENSG00000167535	0.33	1	ENSG00000151067@ENSG00000167535	CACNA1C	CACNB3	775	784
ENSG00000166206	ENSG00000179841	0.33	1	ENSG00000166206@ENSG00000179841	GABRB3	AKAP5	2562	9495
ENSG00000100614	ENSG00000198822	0.33	1	ENSG00000100614@ENSG00000198822	PPM1A	GRM3	5494	2913
ENSG00000092758	ENSG00000105695	0.33	1	ENSG00000092758@ENSG00000105695	COL9A3	MAG	1299	4099
ENSG00000127418	ENSG00000138685	0.33	1	ENSG00000127418@ENSG00000138685	FGFRL1	FGF2	53834	2247
ENSG00000148408	ENSG00000167535	0.33	1	ENSG00000148408@ENSG00000167535	CACNA1B	CACNB3	774	784
ENSG00000078142	ENSG00000174238	0.33	1	ENSG00000078142@ENSG00000174238	PIK3C3	PITPNA	5289	5306
ENSG00000169855	ENSG00000187122	0.33	1	ENSG00000169855@ENSG00000187122	ROBO1	SLIT1	6091	6585
ENSG00000268733	ENSG00000151577	0.32	1	ENSG00000151577@ENSG00000268733	NCS1	DRD3	23413	1814
ENSG00000110427	ENSG00000155974	0.32	1	ENSG00000110427@ENSG00000155974	KIAA1549L	GRIP1	25758	23426
ENSG00000117114	ENSG00000161681	0.32	1	ENSG00000117114@ENSG00000161681	LPHN2	SHANK1	23266	50944
ENSG00000162734	ENSG00000267951	0.32	1	ENSG00000162734@ENSG00000267951	PEA15	L1CAM	8682	3897
ENSG00000058668	ENSG00000082458	0.31	1	ENSG00000058668@ENSG00000082458	ATP2B4	DLG3	493	1741
ENSG00000125266	ENSG00000133216	0.31	1	ENSG00000125266@ENSG00000133216	EFNB2	EPHB2	1948	2048
ENSG00000263024	ENSG00000142319	0.31	1	ENSG00000142319@ENSG00000263024	STX1A	SLC6A3	6804	6531
ENSG00000090776	ENSG00000154928	0.31	1	ENSG00000090776@ENSG00000154928	EFNB1	EPHB1	1947	2047
ENSG00000160307	ENSG00000160678	0.31	1	ENSG00000160307@ENSG00000160678	S100B	S100A1	6285	6271
ENSG00000151490	ENSG00000151640	0.31	1	ENSG00000151490@ENSG00000151640	PTPRO	DPYSL4	5800	10570
ENSG00000176884	ENSG00000198785	0.31	1	ENSG00000176884@ENSG00000198785	GRIN1	GRIN3A	2902	116443
ENSG00000101152	ENSG00000124333	0.31	1	ENSG00000101152@ENSG00000124333	DNAJC5	VAMP7	80331	6845
ENSG00000107282	ENSG00000148408	0.31	1	ENSG00000107282@ENSG00000148408	APBA1	CACNA1B	320	774
ENSG00000106003	ENSG00000134250	0.31	1	ENSG00000106003@ENSG00000134250	LFNG	NOTCH2	3955	4853
ENSG00000130787	ENSG00000175416	0.31	1	ENSG00000130787@ENSG00000175416	HIP1R	CLTB	9026	1212
ENSG00000268733	ENSG00000149295	0.3	1	ENSG00000149295@ENSG00000268733	NCS1	DRD2	23413	1813
ENSG00000122705	ENSG00000130787	0.3	1	ENSG00000122705@ENSG00000130787	CLTA	HIP1R	1211	9026
ENSG00000103942	ENSG00000135439	0.3	1	ENSG00000103942@ENSG00000135439	HOMER2	AGAP2	9455	116986
ENSG00000116032	ENSG00000183454	0.3	1	ENSG00000116032@ENSG00000183454	GRIN3B	GRIN2A	116444	2903
ENSG00000070808	ENSG00000152578	0.3	1	ENSG00000070808@ENSG00000152578	CAMK2A	GRIA4	815	2893
ENSG00000179915	ENSG00000182575	0.3	1	ENSG00000179915@ENSG00000182575	NRXN1	NXPH3	9378	11248
ENSG00000116106	ENSG00000198844	0.3	1	ENSG00000116106@ENSG00000198844	EPHA4	ARHGEF15	2043	22899
ENSG00000138622	ENSG00000164588	0.29	1	ENSG00000138622@ENSG00000164588	HCN4	HCN1	10021	348980
ENSG00000152578	ENSG00000166862	0.29	1	ENSG00000152578@ENSG00000166862	GRIA4	CACNG2	2893	10369
ENSG00000021645	ENSG00000169760	0.29	1	ENSG00000021645@ENSG00000169760	NRXN3	NLGN1	9369	22871
ENSG00000021645	ENSG00000169992	0.29	1	ENSG00000021645@ENSG00000169992	NRXN3	NLGN2	9369	57555
ENSG00000140937	ENSG00000170558	0.29	1	ENSG00000140937@ENSG00000170558	CDH11	CDH2	1009	1000
ENSG00000107104	ENSG00000175866	0.29	1	ENSG00000107104@ENSG00000175866	KANK1	BAIAP2	23189	10458
ENSG00000152932	ENSG00000176406	0.29	1	ENSG00000152932@ENSG00000176406	RAB3C	RIMS2	115827	9699
ENSG00000125266	ENSG00000154928	0.28	1	ENSG00000125266@ENSG00000154928	EFNB2	EPHB1	1948	2047
ENSG00000152822	ENSG00000163485	0.28	1	ENSG00000152822@ENSG00000163485	GRM1	ADORA1	2911	134
ENSG00000046653	ENSG00000182372	0.28	1	ENSG00000046653@ENSG00000182372	GPM6B	CLN8	2824	2055
ENSG00000115183	ENSG00000148798	0.28	1	ENSG00000115183@ENSG00000148798	TANC1	INA	85461	9118
ENSG00000128271	ENSG00000163485	0.28	1	ENSG00000128271@ENSG00000163485	ADORA2A	ADORA1	135	134
ENSG00000087470	ENSG00000168958	0.28	1	ENSG00000087470@ENSG00000168958	DNM1L	MFF	10059	56947
ENSG00000198722	ENSG00000272670	0.28	1	ENSG00000198722@ENSG00000272670	UNC13B	DOC2B	10497	8447
ENSG00000064309	ENSG00000067141	0.27	1	ENSG00000064309@ENSG00000067141	CDON	NEO1	50937	4756
ENSG00000271760	ENSG00000089169	0.27	1	ENSG00000089169@ENSG00000271760	ADD2	RPH3A	119	22895
ENSG00000116544	ENSG00000268430	0.27	1	ENSG00000116544@ENSG00000268430	DLGAP3	SHANK2	58512	22941
ENSG00000110076	ENSG00000169760	0.27	1	ENSG00000110076@ENSG00000169760	NRXN2	NLGN1	9379	22871
ENSG00000110076	ENSG00000169992	0.27	1	ENSG00000110076@ENSG00000169992	NRXN2	NLGN2	9379	57555
ENSG00000074317	ENSG00000108387	0.27	1	ENSG00000074317@ENSG00000108387	SNCB	2014-09-04	6620	5414
ENSG00000082805	ENSG00000154917	0.27	1	ENSG00000082805@ENSG00000154917	ERC1	RAB6B	23085	51560
ENSG00000110076	ENSG00000196338	0.27	1	ENSG00000110076@ENSG00000196338	NRXN2	NLGN3	9379	54413
ENSG00000115993	ENSG00000126858	0.27	1	ENSG00000115993@ENSG00000126858	TRAK2	RHOT1	66008	55288
ENSG00000079841	ENSG00000148408	0.27	1	ENSG00000079841@ENSG00000148408	RIMS1	CACNA1B	22999	774
ENSG00000167971	ENSG00000267951	0.27	1	ENSG00000167971@ENSG00000267951	CASKIN1	L1CAM	57524	3897
ENSG00000132639	ENSG00000213023	0.26	1	ENSG00000132639@ENSG00000213023	SNAP25	SYT3	6616	84258
ENSG00000061676	ENSG00000068793	0.26	1	ENSG00000061676@ENSG00000068793	NCKAP1	CYFIP1	10787	23191
ENSG00000152413	ENSG00000197959	0.26	1	ENSG00000152413@ENSG00000197959	HOMER1	DNM3	9456	26052
ENSG00000092964	ENSG00000151640	0.26	1	ENSG00000092964@ENSG00000151640	DPYSL2	DPYSL4	1808	10570
ENSG00000065000	ENSG00000115194	0.26	1	ENSG00000065000@ENSG00000115194	AP3D1	SLC30A3	8943	7781
ENSG00000130396	ENSG00000133216	0.25	1	ENSG00000130396@ENSG00000133216	MLLT4	EPHB2	4301	2048
ENSG00000058668	ENSG00000150672	0.25	1	ENSG00000058668@ENSG00000150672	ATP2B4	DLG2	493	1740
ENSG00000103942	ENSG00000171189	0.25	1	ENSG00000103942@ENSG00000171189	HOMER2	GRIK1	9455	2897
ENSG00000065320	ENSG00000067141	0.25	1	ENSG00000065320@ENSG00000067141	NTN1	NEO1	9423	4756
ENSG00000078053	ENSG00000197959	0.25	1	ENSG00000078053@ENSG00000197959	AMPH	DNM3	273	26052
ENSG00000108819	ENSG00000184160	0.24	1	ENSG00000108819@ENSG00000184160	PPP1R9B	ADRA2C	84687	152
ENSG00000263024	ENSG00000196517	0.24	1	ENSG00000196517@ENSG00000263024	STX1A	SLC6A9	6804	6536
ENSG00000140332	ENSG00000176165	0.24	1	ENSG00000140332@ENSG00000176165	TLE3	FOXG1	7090	2290
ENSG00000058404	ENSG00000137825	0.24	1	ENSG00000058404@ENSG00000137825	CAMK2B	ITPKA	816	3706
ENSG00000008056	ENSG00000185666	0.24	1	ENSG00000008056@ENSG00000185666	SYN1	SYN3	6853	8224
ENSG00000072864	ENSG00000162946	0.23	1	ENSG00000072864@ENSG00000162946	NDE1	DISC1	54820	27185
ENSG00000143847	ENSG00000162946	0.23	1	ENSG00000143847@ENSG00000162946	PPFIA4	DISC1	8497	27185
ENSG00000150672	ENSG00000170579	0.23	1	ENSG00000150672@ENSG00000170579	DLG2	DLGAP1	1740	9229
ENSG00000145242	ENSG00000184349	0.23	1	ENSG00000145242@ENSG00000184349	EPHA5	EFNA5	2044	1946
ENSG00000082805	ENSG00000159720	0.23	1	ENSG00000082805@ENSG00000159720	ERC1	ATP6V0D1	23085	9114
ENSG00000030304	ENSG00000165917	0.23	1	ENSG00000030304@ENSG00000165917	MUSK	RAPSN	4593	5913
ENSG00000132694	ENSG00000198121	0.23	1	ENSG00000132694@ENSG00000198121	ARHGEF11	LPAR1	9826	1902
ENSG00000082805	ENSG00000182389	0.23	1	ENSG00000082805@ENSG00000182389	ERC1	CACNB4	23085	785
ENSG00000126858	ENSG00000182606	0.23	1	ENSG00000126858@ENSG00000182606	RHOT1	TRAK1	55288	22906
ENSG00000169760	ENSG00000196090	0.23	1	ENSG00000169760@ENSG00000196090	NLGN1	PTPRT	22871	11122
ENSG00000049089	ENSG00000105695	0.23	1	ENSG00000049089@ENSG00000105695	COL9A2	MAG	1298	4099
ENSG00000149295	ENSG00000163618	0.23	1	ENSG00000149295@ENSG00000163618	DRD2	CADPS	1813	8618
ENSG00000150672	ENSG00000157087	0.22	1	ENSG00000150672@ENSG00000157087	DLG2	ATP2B2	1740	491
ENSG00000135127	ENSG00000154917	0.22	1	ENSG00000135127@ENSG00000154917	CCDC64	RAB6B	92558	51560
ENSG00000154928	ENSG00000184349	0.22	1	ENSG00000154928@ENSG00000184349	EPHB1	EFNA5	2047	1946
ENSG00000108819	ENSG00000110148	0.22	1	ENSG00000108819@ENSG00000110148	PPP1R9B	CCKBR	84687	887
ENSG00000146425	ENSG00000149927	0.22	1	ENSG00000146425@ENSG00000149927	DYNLT1	DOC2A	6993	8448
ENSG00000067141	ENSG00000174238	0.22	1	ENSG00000067141@ENSG00000174238	NEO1	PITPNA	4756	5306
ENSG00000062598	ENSG00000177105	0.22	1	ENSG00000062598@ENSG00000177105	ELMO2	RHOG	63916	391
ENSG00000146425	ENSG00000272670	0.22	1	ENSG00000146425@ENSG00000272670	DYNLT1	DOC2B	6993	8447
ENSG00000269528	ENSG00000115286	0.22	1	ENSG00000115286@ENSG00000269528	ENO2	NDUFS7	2026	374291
ENSG00000129116	ENSG00000154556	0.22	1	ENSG00000129116@ENSG00000154556	PALLD	SORBS2	23022	8470
ENSG00000146426	ENSG00000176884	0.22	1	ENSG00000146426@ENSG00000176884	TIAM2	GRIN1	26230	2902
ENSG00000122966	ENSG00000182670	0.22	1	ENSG00000122966@ENSG00000182670	CIT	TTC3	11113	7267
ENSG00000099250	ENSG00000138685	0.21	1	ENSG00000099250@ENSG00000138685	NRP1	FGF2	8829	2247
ENSG00000136928	ENSG00000178394	0.21	1	ENSG00000136928@ENSG00000178394	GABBR2	HTR1A	9568	3350
ENSG00000100151	ENSG00000196277	0.21	1	ENSG00000100151@ENSG00000196277	PICK1	GRM7	9463	2917
ENSG00000153253	ENSG00000157193	0.21	1	ENSG00000153253@ENSG00000157193	SCN3A	LRP8	6328	7804
ENSG00000268872	ENSG00000263138	0.21	1	ENSG00000263138@ENSG00000268872	ATN1	MEGF11	1822	84465
ENSG00000150672	ENSG00000168758	0.21	1	ENSG00000150672@ENSG00000168758	DLG2	SEMA4C	1740	54910
ENSG00000268872	ENSG00000187122	0.21	1	ENSG00000187122@ENSG00000268872	ATN1	SLIT1	1822	6585
ENSG00000105695	ENSG00000123560	0.21	1	ENSG00000105695@ENSG00000123560	MAG	PLP1	4099	5354
ENSG00000004660	ENSG00000152495	0.21	1	ENSG00000004660@ENSG00000152495	CAMKK1	CAMK4	84254	814
ENSG00000091428	ENSG00000176406	0.21	1	ENSG00000091428@ENSG00000176406	RAPGEF4	RIMS2	11069	9699
ENSG00000143847	ENSG00000187672	0.21	1	ENSG00000143847@ENSG00000187672	PPFIA4	ERC2	8497	26059
ENSG00000070808	ENSG00000171450	0.21	1	ENSG00000070808@ENSG00000171450	CAMK2A	CDK5R2	815	8941
ENSG00000132639	ENSG00000186908	0.21	1	ENSG00000132639@ENSG00000186908	SNAP25	ZDHHC17	6616	23390
ENSG00000129116	ENSG00000213672	0.21	1	ENSG00000129116@ENSG00000213672	PALLD	NCKIPSD	23022	51517
ENSG00000071242	ENSG00000102882	0.2	1	ENSG00000071242@ENSG00000102882	RPS6KA2	MAPK3	6196	5595
ENSG00000116106	ENSG00000184349	0.2	1	ENSG00000116106@ENSG00000184349	EPHA4	EFNA5	2043	1946
ENSG00000020633	ENSG00000196781	0.2	1	ENSG00000020633@ENSG00000196781	RUNX3	TLE1	864	7088
ENSG00000104888	ENSG00000196090	0.2	1	ENSG00000104888@ENSG00000196090	SLC17A7	PTPRT	57030	11122
ENSG00000134207	ENSG00000179915	0.2	1	ENSG00000134207@ENSG00000179915	SYT6	NRXN1	148281	9378
ENSG00000137575	ENSG00000196277	0.19	1	ENSG00000137575@ENSG00000196277	SDCBP	GRM7	6386	2917
ENSG00000269562	ENSG00000268430	0.19	1	ENSG00000268430@ENSG00000269562	DLGAP4	SHANK2	22839	22941
ENSG00000158445	ENSG00000164794	0.19	1	ENSG00000158445@ENSG00000164794	KCNB1	KCNV1	3745	27012
ENSG00000156299	ENSG00000162512	0.19	1	ENSG00000156299@ENSG00000162512	TIAM1	SDC3	7074	9672
ENSG00000271760	ENSG00000087274	0.19	1	ENSG00000087274@ENSG00000271760	ADD2	ADD1	119	118
ENSG00000269562	ENSG00000131558	0.19	1	ENSG00000131558@ENSG00000269562	DLGAP4	EXOC4	22839	60412
ENSG00000132670	ENSG00000153707	0.19	1	ENSG00000132670@ENSG00000153707	PTPRA	PTPRD	5786	5789
ENSG00000116544	ENSG00000170579	0.19	1	ENSG00000116544@ENSG00000170579	DLGAP3	DLGAP1	58512	9229
ENSG00000126217	ENSG00000177105	0.19	1	ENSG00000126217@ENSG00000177105	MCF2L	RHOG	23263	391
ENSG00000130037	ENSG00000177301	0.19	1	ENSG00000130037@ENSG00000177301	KCNA5	KCNA2	3741	3737
ENSG00000109756	ENSG00000187391	0.19	1	ENSG00000109756@ENSG00000187391	RAPGEF2	MAGI2	9693	9863
ENSG00000263024	ENSG00000132639	0.19	1	ENSG00000132639@ENSG00000263024	STX1A	SNAP25	6804	6616
ENSG00000108819	ENSG00000149295	0.19	1	ENSG00000108819@ENSG00000149295	PPP1R9B	DRD2	84687	1813
ENSG00000075711	ENSG00000157240	0.19	1	ENSG00000075711@ENSG00000157240	DLG1	FZD1	1739	8321
ENSG00000105894	ENSG00000130287	0.19	1	ENSG00000105894@ENSG00000130287	PTN	NCAN	5764	1463
ENSG00000104722	ENSG00000141503	0.19	1	ENSG00000104722@ENSG00000141503	NEFM	MINK1	4741	50488
ENSG00000129473	ENSG00000153094	0.18	1	ENSG00000129473@ENSG00000153094	BCL2L2	BCL2L11	599	10018
ENSG00000144935	ENSG00000152822	0.18	1	ENSG00000144935@ENSG00000152822	TRPC1	GRM1	7220	2911
ENSG00000162946	ENSG00000163013	0.18	1	ENSG00000162946@ENSG00000163013	DISC1	FBXO41	27185	150726
ENSG00000268430	ENSG00000198010	0.18	1	ENSG00000198010@ENSG00000268430	SHANK2	DLGAP2	22941	9228
ENSG00000087085	ENSG00000091136	0.18	1	ENSG00000087085@ENSG00000091136	ACHE	LAMB1	43	3912
ENSG00000072315	ENSG00000133107	0.18	1	ENSG00000072315@ENSG00000133107	TRPC5	TRPC4	7224	7223
ENSG00000129946	ENSG00000140538	0.18	1	ENSG00000129946@ENSG00000140538	SHC2	NTRK3	25759	4916
ENSG00000105711	ENSG00000151150	0.18	1	ENSG00000105711@ENSG00000151150	SCN1B	ANK3	6324	288
ENSG00000148943	ENSG00000261309	0.18	1	ENSG00000148943@ENSG00000261309	LIN7C	KCNJ12	55327	3768
ENSG00000110887	ENSG00000266198	0.18	1	ENSG00000110887@ENSG00000266198	DAO	PRKAB2	1610	5565
ENSG00000115993	ENSG00000262907	0.18	1	ENSG00000115993@ENSG00000262907	TRAK2	KIF5C	66008	3800
ENSG00000153233	ENSG00000170558	0.18	1	ENSG00000153233@ENSG00000170558	PTPRR	CDH2	5801	1000
ENSG00000170579	ENSG00000251322	0.18	1	ENSG00000170579@ENSG00000251322	DLGAP1	SHANK3	9229	85358
ENSG00000091129	ENSG00000163531	0.18	1	ENSG00000091129@ENSG00000163531	NRCAM	NFASC	4897	23114
ENSG00000099204	ENSG00000261309	0.18	1	ENSG00000099204@ENSG00000261309	ABLIM1	KCNJ12	3983	3768
ENSG00000130396	ENSG00000135333	0.17	1	ENSG00000130396@ENSG00000135333	MLLT4	EPHA7	4301	2045
ENSG00000124493	ENSG00000263461	0.17	1	ENSG00000124493@ENSG00000263461	GRM4	PIAS3	2914	10401
ENSG00000129946	ENSG00000134909	0.17	1	ENSG00000129946@ENSG00000134909	SHC2	ARHGAP32	25759	9743
ENSG00000125675	ENSG00000137575	0.17	1	ENSG00000125675@ENSG00000137575	GRIA3	SDCBP	2892	6386
ENSG00000078142	ENSG00000145016	0.17	1	ENSG00000078142@ENSG00000145016	PIK3C3	KIAA0226	5289	9711
ENSG00000107282	ENSG00000269075	0.17	1	ENSG00000107282@ENSG00000269075	APBA1	HTR2C	320	3358
ENSG00000070182	ENSG00000262279	0.17	1	ENSG00000070182@ENSG00000262279	SPTB	NCAM1	6710	4684
ENSG00000128271	ENSG00000149295	0.17	1	ENSG00000128271@ENSG00000149295	ADORA2A	DRD2	135	1813
ENSG00000108387	ENSG00000167971	0.17	1	ENSG00000108387@ENSG00000167971	2014-09-04	CASKIN1	5414	57524
ENSG00000132670	ENSG00000177301	0.17	1	ENSG00000132670@ENSG00000177301	PTPRA	KCNA2	5786	3737
ENSG00000148053	ENSG00000185652	0.17	1	ENSG00000148053@ENSG00000185652	NTRK2	NTF3	4915	4908
ENSG00000105894	ENSG00000105928	0.17	1	ENSG00000105894@ENSG00000105928	PTN	DFNA5	5764	1687
ENSG00000105894	ENSG00000125863	0.17	1	ENSG00000105894@ENSG00000125863	PTN	MKKS	5764	8195
ENSG00000103942	ENSG00000152822	0.17	1	ENSG00000103942@ENSG00000152822	HOMER2	GRM1	9455	2911
ENSG00000108797	ENSG00000163531	0.17	1	ENSG00000108797@ENSG00000163531	CNTNAP1	NFASC	8506	23114
ENSG00000132694	ENSG00000196576	0.17	1	ENSG00000132694@ENSG00000196576	ARHGEF11	PLXNB2	9826	23654
ENSG00000058404	ENSG00000070808	0.17	1	ENSG00000058404@ENSG00000070808	CAMK2B	CAMK2A	816	815
ENSG00000082458	ENSG00000105464	0.17	1	ENSG00000082458@ENSG00000105464	DLG3	GRIN2D	1741	2906
ENSG00000078053	ENSG00000122705	0.17	1	ENSG00000078053@ENSG00000122705	AMPH	CLTA	273	1211
ENSG00000113657	ENSG00000162946	0.17	1	ENSG00000113657@ENSG00000162946	DPYSL3	DISC1	1809	27185
ENSG00000034053	ENSG00000171603	0.17	1	ENSG00000034053@ENSG00000171603	APBA2	CLSTN1	321	22883
ENSG00000116329	ENSG00000174437	0.17	1	ENSG00000116329@ENSG00000174437	OPRD1	ATP2A2	4985	488
ENSG00000081189	ENSG00000139352	0.16	1	ENSG00000081189@ENSG00000139352	MEF2C	ASCL1	4208	429
ENSG00000110492	ENSG00000262279	0.16	1	ENSG00000110492@ENSG00000262279	MDK	NCAM1	4192	4684
ENSG00000108819	ENSG00000150594	0.16	1	ENSG00000108819@ENSG00000150594	PPP1R9B	ADRA2A	84687	150
ENSG00000079841	ENSG00000152932	0.16	1	ENSG00000079841@ENSG00000152932	RIMS1	RAB3C	22999	115827
ENSG00000089169	ENSG00000152932	0.16	1	ENSG00000089169@ENSG00000152932	RPH3A	RAB3C	22895	115827
ENSG00000149295	ENSG00000157542	0.16	1	ENSG00000149295@ENSG00000157542	DRD2	KCNJ6	1813	3763
ENSG00000110076	ENSG00000167971	0.16	1	ENSG00000110076@ENSG00000167971	NRXN2	CASKIN1	9379	57524
ENSG00000166862	ENSG00000176884	0.16	1	ENSG00000166862@ENSG00000176884	CACNG2	GRIN1	10369	2902
ENSG00000108797	ENSG00000177301	0.16	1	ENSG00000108797@ENSG00000177301	CNTNAP1	KCNA2	8506	3737
ENSG00000165795	ENSG00000182372	0.16	1	ENSG00000165795@ENSG00000182372	NDRG2	CLN8	57447	2055
ENSG00000173898	ENSG00000198722	0.16	1	ENSG00000173898@ENSG00000198722	SPTBN2	UNC13B	6712	10497
ENSG00000130287	ENSG00000267951	0.16	1	ENSG00000130287@ENSG00000267951	NCAN	L1CAM	1463	3897
ENSG00000055163	ENSG00000061676	0.16	1	ENSG00000055163@ENSG00000061676	CYFIP2	NCKAP1	26999	10787
ENSG00000101204	ENSG00000117971	0.16	1	ENSG00000101204@ENSG00000117971	CHRNA4	CHRNB4	1137	1143
ENSG00000136854	ENSG00000149927	0.16	1	ENSG00000136854@ENSG00000149927	STXBP1	DOC2A	6812	8448
ENSG00000090776	ENSG00000155974	0.16	1	ENSG00000090776@ENSG00000155974	EFNB1	GRIP1	1947	23426
ENSG00000096433	ENSG00000157782	0.16	1	ENSG00000096433@ENSG00000157782	ITPR3	CABP1	3710	9478
ENSG00000268138	ENSG00000162552	0.16	1	ENSG00000162552@ENSG00000268138	PORCN	WNT4	64840	54361
ENSG00000105711	ENSG00000163531	0.16	1	ENSG00000105711@ENSG00000163531	SCN1B	NFASC	6324	23114
ENSG00000132670	ENSG00000173482	0.16	1	ENSG00000132670@ENSG00000173482	PTPRA	PTPRM	5786	5797
ENSG00000134250	ENSG00000184916	0.16	1	ENSG00000134250@ENSG00000184916	NOTCH2	JAG2	4853	3714
ENSG00000162946	ENSG00000185760	0.16	1	ENSG00000162946@ENSG00000185760	DISC1	KCNQ5	27185	56479
ENSG00000136854	ENSG00000272670	0.16	1	ENSG00000136854@ENSG00000272670	STXBP1	DOC2B	6812	8447
ENSG00000102882	ENSG00000162302	0.16	1	ENSG00000102882@ENSG00000162302	MAPK3	RPS6KA4	5595	8986
ENSG00000126858	ENSG00000262907	0.16	1	ENSG00000126858@ENSG00000262907	RHOT1	KIF5C	55288	3800
ENSG00000137575	ENSG00000177283	0.16	1	ENSG00000137575@ENSG00000177283	SDCBP	FZD8	6386	8325
ENSG00000078053	ENSG00000183020	0.16	1	ENSG00000078053@ENSG00000183020	AMPH	AP2A2	273	161
ENSG00000125266	ENSG00000137575	0.15	1	ENSG00000125266@ENSG00000137575	EFNB2	SDCBP	1948	6386
ENSG00000091136	ENSG00000114026	0.15	1	ENSG00000091136@ENSG00000114026	LAMB1	OGG1	3912	4968
ENSG00000272706	ENSG00000152208	0.15	1	ENSG00000152208@ENSG00000272706	GRIK5	GRID2	2901	2895
ENSG00000135439	ENSG00000152413	0.15	1	ENSG00000135439@ENSG00000152413	AGAP2	HOMER1	116986	9456
ENSG00000138685	ENSG00000162512	0.15	1	ENSG00000138685@ENSG00000162512	FGF2	SDC3	2247	9672
ENSG00000079841	ENSG00000164061	0.15	1	ENSG00000079841@ENSG00000164061	RIMS1	BSN	22999	8927
ENSG00000140538	ENSG00000166225	0.15	1	ENSG00000140538@ENSG00000166225	NTRK3	FRS2	4916	10818
ENSG00000120251	ENSG00000166862	0.15	1	ENSG00000120251@ENSG00000166862	GRIA2	CACNG2	2891	10369
ENSG00000152413	ENSG00000171189	0.15	1	ENSG00000152413@ENSG00000171189	HOMER1	GRIK1	9456	2897
ENSG00000169213	ENSG00000176406	0.15	1	ENSG00000169213@ENSG00000176406	RAB3B	RIMS2	5865	9699
ENSG00000128656	ENSG00000183454	0.15	1	ENSG00000128656@ENSG00000183454	CHN1	GRIN2A	1123	2903
ENSG00000137575	ENSG00000198822	0.15	1	ENSG00000137575@ENSG00000198822	SDCBP	GRM3	6386	2913
ENSG00000079841	ENSG00000082805	0.15	1	ENSG00000079841@ENSG00000082805	RIMS1	ERC1	22999	23085
ENSG00000183454	ENSG00000198785	0.15	1	ENSG00000183454@ENSG00000198785	GRIN2A	GRIN3A	2903	116443
ENSG00000107643	ENSG00000184545	0.15	1	ENSG00000107643@ENSG00000184545	MAPK8	DUSP8	5599	1850
ENSG00000141503	ENSG00000173898	0.15	1	ENSG00000141503@ENSG00000173898	MINK1	SPTBN2	50488	6712
ENSG00000269562	ENSG00000154556	0.14	1	ENSG00000154556@ENSG00000269562	DLGAP4	SORBS2	22839	8470
ENSG00000138311	ENSG00000162946	0.14	1	ENSG00000138311@ENSG00000162946	ZNF365	DISC1	22891	27185
ENSG00000137575	ENSG00000163873	0.14	1	ENSG00000137575@ENSG00000163873	SDCBP	GRIK3	6386	2899
ENSG00000272706	ENSG00000164418	0.14	1	ENSG00000164418@ENSG00000272706	GRIK5	GRIK2	2901	2898
ENSG00000154229	ENSG00000166148	0.14	1	ENSG00000154229@ENSG00000166148	PRKCA	AVPR1A	5578	552
ENSG00000142765	ENSG00000179915	0.14	1	ENSG00000142765@ENSG00000179915	SYTL1	NRXN1	84958	9378
ENSG00000179915	ENSG00000196338	0.14	1	ENSG00000179915@ENSG00000196338	NRXN1	NLGN3	9378	54413
ENSG00000175325	ENSG00000196781	0.14	1	ENSG00000175325@ENSG00000196781	PROP1	TLE1	5626	7088
ENSG00000183454	ENSG00000198010	0.14	1	ENSG00000183454@ENSG00000198010	GRIN2A	DLGAP2	2903	9228
ENSG00000072315	ENSG00000096433	0.14	1	ENSG00000072315@ENSG00000096433	TRPC5	ITPR3	7224	3710
ENSG00000055163	ENSG00000114416	0.14	1	ENSG00000055163@ENSG00000114416	CYFIP2	FXR1	26999	8087
ENSG00000100285	ENSG00000136854	0.14	1	ENSG00000100285@ENSG00000136854	NEFH	STXBP1	4744	6812
ENSG00000072315	ENSG00000144935	0.14	1	ENSG00000072315@ENSG00000144935	TRPC5	TRPC1	7224	7220
ENSG00000129946	ENSG00000148053	0.14	1	ENSG00000129946@ENSG00000148053	SHC2	NTRK2	25759	4915
ENSG00000263461	ENSG00000149948	0.14	1	ENSG00000149948@ENSG00000263461	PIAS3	HMGA2	10401	8091
ENSG00000148700	ENSG00000154229	0.14	1	ENSG00000148700@ENSG00000154229	ADD3	PRKCA	120	5578
ENSG00000150625	ENSG00000154229	0.14	1	ENSG00000150625@ENSG00000154229	GPM6A	PRKCA	2823	5578
ENSG00000079819	ENSG00000163485	0.14	1	ENSG00000079819@ENSG00000163485	EPB41L2	ADORA1	2037	134
ENSG00000148943	ENSG00000175866	0.14	1	ENSG00000148943@ENSG00000175866	LIN7C	BAIAP2	55327	10458
ENSG00000041515	ENSG00000061676	0.14	1	ENSG00000041515@ENSG00000061676	MYO16	NCKAP1	23026	10787
ENSG00000100151	ENSG00000108576	0.14	1	ENSG00000100151@ENSG00000108576	PICK1	SLC6A4	9463	6532
ENSG00000110076	ENSG00000196090	0.14	1	ENSG00000110076@ENSG00000196090	NRXN2	PTPRT	9379	11122
ENSG00000148943	ENSG00000168135	0.14	1	ENSG00000148943@ENSG00000168135	LIN7C	KCNJ4	55327	3761
ENSG00000163064	ENSG00000196781	0.14	1	ENSG00000163064@ENSG00000196781	EN1	TLE1	2019	7088
ENSG00000058668	ENSG00000075711	0.13	1	ENSG00000058668@ENSG00000075711	ATP2B4	DLG1	493	1739
ENSG00000070182	ENSG00000087274	0.13	1	ENSG00000070182@ENSG00000087274	SPTB	ADD1	6710	118
ENSG00000133107	ENSG00000138741	0.13	1	ENSG00000133107@ENSG00000138741	TRPC4	TRPC3	7223	7222
ENSG00000134909	ENSG00000148082	0.13	1	ENSG00000134909@ENSG00000148082	ARHGAP32	SHC3	9743	53358
ENSG00000018236	ENSG00000151150	0.13	1	ENSG00000018236@ENSG00000151150	CNTN1	ANK3	1272	288
ENSG00000125675	ENSG00000155974	0.13	1	ENSG00000125675@ENSG00000155974	GRIA3	GRIP1	2892	23426
ENSG00000148660	ENSG00000157782	0.13	1	ENSG00000148660@ENSG00000157782	CAMK2G	CABP1	818	9478
ENSG00000132694	ENSG00000164050	0.13	1	ENSG00000132694@ENSG00000164050	ARHGEF11	PLXNB1	9826	5364
ENSG00000082458	ENSG00000168758	0.13	1	ENSG00000082458@ENSG00000168758	DLG3	SEMA4C	1741	54910
ENSG00000169992	ENSG00000179915	0.13	1	ENSG00000169992@ENSG00000179915	NLGN2	NRXN1	57555	9378
ENSG00000092964	ENSG00000133961	0.13	1	ENSG00000092964@ENSG00000133961	DPYSL2	NUMB	1808	8650
ENSG00000104722	ENSG00000136854	0.13	1	ENSG00000104722@ENSG00000136854	NEFM	STXBP1	4741	6812
ENSG00000130287	ENSG00000262279	0.13	1	ENSG00000130287@ENSG00000262279	NCAN	NCAM1	1463	4684
ENSG00000079819	ENSG00000151577	0.13	1	ENSG00000079819@ENSG00000151577	EPB41L2	DRD3	2037	1814
ENSG00000114554	ENSG00000164050	0.13	1	ENSG00000114554@ENSG00000164050	PLXNA1	PLXNB1	5361	5364
ENSG00000064309	ENSG00000170558	0.13	1	ENSG00000064309@ENSG00000170558	CDON	CDH2	50937	1000
ENSG00000160678	ENSG00000174437	0.13	1	ENSG00000160678@ENSG00000174437	S100A1	ATP2A2	6271	488
ENSG00000065609	ENSG00000183020	0.13	1	ENSG00000065609@ENSG00000183020	SNAP91	AP2A2	9892	161
ENSG00000099250	ENSG00000262015	0.13	1	ENSG00000099250@ENSG00000262015	NRP1	SEMA3B	8829	7869
ENSG00000100614	ENSG00000148408	0.13	1	ENSG00000100614@ENSG00000148408	PPM1A	CACNA1B	5494	774
ENSG00000125971	ENSG00000153094	0.13	1	ENSG00000125971@ENSG00000153094	DYNLRB1	BCL2L11	83658	10018
ENSG00000143473	ENSG00000160307	0.13	1	ENSG00000143473@ENSG00000160307	KCNH1	S100B	3756	6285
ENSG00000075711	ENSG00000168135	0.13	1	ENSG00000075711@ENSG00000168135	DLG1	KCNJ4	1739	3761
ENSG00000082458	ENSG00000169760	0.13	1	ENSG00000082458@ENSG00000169760	DLG3	NLGN1	1741	22871
ENSG00000082458	ENSG00000183454	0.13	1	ENSG00000082458@ENSG00000183454	DLG3	GRIN2A	1741	2903
ENSG00000162738	ENSG00000260968	0.13	1	ENSG00000162738@ENSG00000260968	VANGL2	SCRIB	57216	23513
ENSG00000114062	ENSG00000198844	0.13	1	ENSG00000114062@ENSG00000198844	UBE3A	ARHGEF15	7337	22899
ENSG00000135333	ENSG00000137575	0.12	1	ENSG00000135333@ENSG00000137575	EPHA7	SDCBP	2045	6386
ENSG00000075711	ENSG00000157087	0.12	1	ENSG00000075711@ENSG00000157087	DLG1	ATP2B2	1739	491
ENSG00000102882	ENSG00000162734	0.12	1	ENSG00000102882@ENSG00000162734	MAPK3	PEA15	5595	8682
ENSG00000075711	ENSG00000170579	0.12	1	ENSG00000075711@ENSG00000170579	DLG1	DLGAP1	1739	9229
ENSG00000100151	ENSG00000125675	0.12	1	ENSG00000100151@ENSG00000125675	PICK1	GRIA3	9463	2892
ENSG00000148053	ENSG00000148082	0.12	1	ENSG00000148053@ENSG00000148082	NTRK2	SHC3	4915	53358
ENSG00000152578	ENSG00000155511	0.12	1	ENSG00000152578@ENSG00000155511	GRIA4	GRIA1	2893	2890
ENSG00000143473	ENSG00000158445	0.12	1	ENSG00000143473@ENSG00000158445	KCNH1	KCNB1	3756	3745
ENSG00000111052	ENSG00000168135	0.12	1	ENSG00000111052@ENSG00000168135	LIN7A	KCNJ4	8825	3761
ENSG00000078699	ENSG00000186051	0.12	1	ENSG00000078699@ENSG00000186051	CBFA2T2	TAL2	9139	6887
ENSG00000021645	ENSG00000130396	0.12	1	ENSG00000021645@ENSG00000130396	NRXN3	MLLT4	9369	4301
ENSG00000105464	ENSG00000148798	0.12	1	ENSG00000105464@ENSG00000148798	GRIN2D	INA	2906	9118
ENSG00000075142	ENSG00000151067	0.12	1	ENSG00000075142@ENSG00000151067	SRI	CACNA1C	6717	775
ENSG00000071242	ENSG00000161681	0.12	1	ENSG00000071242@ENSG00000161681	RPS6KA2	SHANK1	6196	50944
ENSG00000122966	ENSG00000162946	0.12	1	ENSG00000122966@ENSG00000162946	CIT	DISC1	11113	27185
ENSG00000089169	ENSG00000169213	0.12	1	ENSG00000089169@ENSG00000169213	RPH3A	RAB3B	22895	5865
ENSG00000071242	ENSG00000267951	0.12	1	ENSG00000071242@ENSG00000267951	RPS6KA2	L1CAM	6196	3897
ENSG00000102882	ENSG00000136295	0.12	1	ENSG00000102882@ENSG00000136295	MAPK3	TTYH3	5595	80727
ENSG00000020633	ENSG00000148737	0.12	1	ENSG00000020633@ENSG00000148737	RUNX3	TCF7L2	864	6934
ENSG00000170558	ENSG00000173482	0.12	1	ENSG00000170558@ENSG00000173482	CDH2	PTPRM	1000	5797
ENSG00000041515	ENSG00000068793	0.12	1	ENSG00000041515@ENSG00000068793	MYO16	CYFIP1	23026	23191
ENSG00000272706	ENSG00000120251	0.12	1	ENSG00000120251@ENSG00000272706	GRIK5	GRIA2	2901	2891
ENSG00000100346	ENSG00000184408	0.12	1	ENSG00000100346@ENSG00000184408	CACNA1I	KCND2	8911	3751
ENSG00000102882	ENSG00000160271	0.11	1	ENSG00000102882@ENSG00000160271	MAPK3	RALGDS	5595	5900
ENSG00000138083	ENSG00000196781	0.11	1	ENSG00000138083@ENSG00000196781	SIX3	TLE1	6496	7088
ENSG00000138741	ENSG00000144935	0.11	1	ENSG00000138741@ENSG00000144935	TRPC3	TRPC1	7222	7220
ENSG00000120251	ENSG00000152208	0.11	1	ENSG00000120251@ENSG00000152208	GRIA2	GRID2	2891	2895
ENSG00000137575	ENSG00000152578	0.11	1	ENSG00000137575@ENSG00000152578	SDCBP	GRIA4	6386	2893
ENSG00000155974	ENSG00000163873	0.11	1	ENSG00000155974@ENSG00000163873	GRIP1	GRIK3	23426	2899
ENSG00000137575	ENSG00000171189	0.11	1	ENSG00000137575@ENSG00000171189	SDCBP	GRIK1	6386	2897
ENSG00000162946	ENSG00000186487	0.11	1	ENSG00000162946@ENSG00000186487	DISC1	MYT1L	27185	23040
ENSG00000150672	ENSG00000196338	0.11	1	ENSG00000150672@ENSG00000196338	DLG2	NLGN3	1740	54413
ENSG00000102882	ENSG00000197045	0.11	1	ENSG00000102882@ENSG00000197045	MAPK3	GMFB	5595	2764
ENSG00000155974	ENSG00000198822	0.11	1	ENSG00000155974@ENSG00000198822	GRIP1	GRM3	23426	2913
ENSG00000198010	ENSG00000273079	0.11	1	ENSG00000198010@ENSG00000273079	DLGAP2	GRIN2B	9228	2904
ENSG00000100614	ENSG00000151067	0.11	1	ENSG00000100614@ENSG00000151067	PPM1A	CACNA1C	5494	775
ENSG00000263024	ENSG00000157388	0.11	1	ENSG00000157388@ENSG00000263024	STX1A	CACNA1D	6804	776
ENSG00000149295	ENSG00000162728	0.11	1	ENSG00000149295@ENSG00000162728	DRD2	KCNJ9	1813	3765
ENSG00000126777	ENSG00000177105	0.11	1	ENSG00000126777@ENSG00000177105	KTN1	RHOG	3895	391
ENSG00000268733	ENSG00000184408	0.11	1	ENSG00000184408@ENSG00000268733	NCS1	KCND2	23413	3751
ENSG00000170579	ENSG00000198010	0.11	1	ENSG00000170579@ENSG00000198010	DLGAP1	DLGAP2	9229	9228
ENSG00000198785	ENSG00000273079	0.11	1	ENSG00000198785@ENSG00000273079	GRIN3A	GRIN2B	116443	2904
ENSG00000049323	ENSG00000268872	0.11	1	ENSG00000049323@ENSG00000268872	LTBP1	ATN1	4052	1822
ENSG00000100151	ENSG00000151835	0.11	1	ENSG00000100151@ENSG00000151835	PICK1	SACS	9463	26278
ENSG00000130558	ENSG00000162946	0.11	1	ENSG00000130558@ENSG00000162946	OLFM1	DISC1	10439	27185
ENSG00000067715	ENSG00000182389	0.11	1	ENSG00000067715@ENSG00000182389	SYT1	CACNB4	6857	785
ENSG00000102882	ENSG00000266592	0.11	1	ENSG00000102882@ENSG00000266592	MAPK3	AKR1C1	5595	1645
ENSG00000110492	ENSG00000137285	0.11	1	ENSG00000110492@ENSG00000137285	MDK	TUBB2B	4192	347733
ENSG00000129990	ENSG00000179915	0.11	1	ENSG00000129990@ENSG00000179915	SYT5	NRXN1	6861	9378
ENSG00000072315	ENSG00000138741	0.1	1	ENSG00000072315@ENSG00000138741	TRPC5	TRPC3	7224	7222
ENSG00000033122	ENSG00000148660	0.1	1	ENSG00000033122@ENSG00000148660	LRRC7	CAMK2G	57554	818
ENSG00000151150	ENSG00000156299	0.1	1	ENSG00000151150@ENSG00000156299	ANK3	TIAM1	288	7074
ENSG00000007047	ENSG00000168502	0.1	1	ENSG00000007047@ENSG00000168502	MARK4	SOGA2	57787	23255
ENSG00000079841	ENSG00000169213	0.1	1	ENSG00000079841@ENSG00000169213	RIMS1	RAB3B	22999	5865
ENSG00000268430	ENSG00000170579	0.1	1	ENSG00000170579@ENSG00000268430	SHANK2	DLGAP1	22941	9229
ENSG00000114062	ENSG00000198576	0.1	1	ENSG00000114062@ENSG00000198576	UBE3A	ARC	7337	23237
ENSG00000175866	ENSG00000213672	0.1	1	ENSG00000175866@ENSG00000213672	BAIAP2	NCKIPSD	10458	51517
ENSG00000082458	ENSG00000116544	0.1	1	ENSG00000082458@ENSG00000116544	DLG3	DLGAP3	1741	58512
ENSG00000096433	ENSG00000133107	0.1	1	ENSG00000096433@ENSG00000133107	ITPR3	TRPC4	3710	7223
ENSG00000070808	ENSG00000137825	0.1	1	ENSG00000070808@ENSG00000137825	CAMK2A	ITPKA	815	3706
ENSG00000133107	ENSG00000144935	0.1	1	ENSG00000133107@ENSG00000144935	TRPC4	TRPC1	7223	7220
ENSG00000268872	ENSG00000184613	0.1	1	ENSG00000184613@ENSG00000268872	ATN1	NELL2	1822	4753
ENSG00000268872	ENSG00000188157	0.1	1	ENSG00000188157@ENSG00000268872	ATN1	AGRN	1822	375790
ENSG00000090776	ENSG00000137575	0.1	1	ENSG00000090776@ENSG00000137575	EFNB1	SDCBP	1947	6386
ENSG00000067715	ENSG00000140022	0.1	1	ENSG00000067715@ENSG00000140022	SYT1	STON2	6857	85439
ENSG00000163666	ENSG00000196781	0.1	1	ENSG00000163666@ENSG00000196781	HESX1	TLE1	8820	7088
ENSG00000114026	ENSG00000225830	0.1	1	ENSG00000114026@ENSG00000225830	OGG1	ERCC6	4968	2074
ENSG00000268138	ENSG00000125084	0.099	1	ENSG00000125084@ENSG00000268138	PORCN	WNT1	64840	7471
ENSG00000120251	ENSG00000149295	0.099	1	ENSG00000120251@ENSG00000149295	GRIA2	DRD2	2891	1813
ENSG00000162946	ENSG00000167720	0.099	1	ENSG00000162946@ENSG00000167720	DISC1	SRR	27185	63826
ENSG00000263024	ENSG00000108576	0.098	1	ENSG00000108576@ENSG00000263024	STX1A	SLC6A4	6804	6532
ENSG00000103942	ENSG00000155511	0.098	1	ENSG00000103942@ENSG00000155511	HOMER2	GRIA1	9455	2890
ENSG00000150672	ENSG00000169760	0.098	1	ENSG00000150672@ENSG00000169760	DLG2	NLGN1	1740	22871
ENSG00000150672	ENSG00000169992	0.098	1	ENSG00000150672@ENSG00000169992	DLG2	NLGN2	1740	57555
ENSG00000092964	ENSG00000129219	0.098	1	ENSG00000092964@ENSG00000129219	DPYSL2	PLD2	1808	5338
ENSG00000090776	ENSG00000156299	0.098	1	ENSG00000090776@ENSG00000156299	EFNB1	TIAM1	1947	7074
ENSG00000068793	ENSG00000114416	0.098	1	ENSG00000068793@ENSG00000114416	CYFIP1	FXR1	23191	8087
ENSG00000034053	ENSG00000136854	0.097	1	ENSG00000034053@ENSG00000136854	APBA2	STXBP1	321	6812
ENSG00000100151	ENSG00000198822	0.097	1	ENSG00000100151@ENSG00000198822	PICK1	GRM3	9463	2913
ENSG00000070808	ENSG00000174437	0.097	1	ENSG00000070808@ENSG00000174437	CAMK2A	ATP2A2	815	488
ENSG00000151067	ENSG00000198626	0.097	1	ENSG00000151067@ENSG00000198626	CACNA1C	RYR2	775	6262
ENSG00000071242	ENSG00000154229	0.097	1	ENSG00000071242@ENSG00000154229	RPS6KA2	PRKCA	6196	5578
ENSG00000114062	ENSG00000151835	0.097	1	ENSG00000114062@ENSG00000151835	UBE3A	SACS	7337	26278
ENSG00000158445	ENSG00000182674	0.097	1	ENSG00000158445@ENSG00000182674	KCNB1	KCNB2	3745	9312
ENSG00000137575	ENSG00000155760	0.096	1	ENSG00000137575@ENSG00000155760	SDCBP	FZD7	6386	8324
ENSG00000120251	ENSG00000164418	0.095	1	ENSG00000120251@ENSG00000164418	GRIA2	GRIK2	2891	2898
ENSG00000172893	ENSG00000182636	0.095	1	ENSG00000172893@ENSG00000182636	DHCR7	NDN	1717	4692
ENSG00000154556	ENSG00000198010	0.095	1	ENSG00000154556@ENSG00000198010	SORBS2	DLGAP2	8470	9228
ENSG00000100151	ENSG00000142319	0.095	1	ENSG00000100151@ENSG00000142319	PICK1	SLC6A3	9463	6531
ENSG00000100151	ENSG00000163873	0.094	1	ENSG00000100151@ENSG00000163873	PICK1	GRIK3	9463	2899
ENSG00000078053	ENSG00000099991	0.094	1	ENSG00000078053@ENSG00000099991	AMPH	CABIN1	273	23523
ENSG00000107282	ENSG00000111052	0.093	1	ENSG00000107282@ENSG00000111052	APBA1	LIN7A	320	8825
ENSG00000103197	ENSG00000145730	0.093	1	ENSG00000103197@ENSG00000145730	TSC2	PAM	7249	5066
ENSG00000152583	ENSG00000162946	0.093	1	ENSG00000152583@ENSG00000162946	SPARCL1	DISC1	8404	27185
ENSG00000115183	ENSG00000170579	0.093	1	ENSG00000115183@ENSG00000170579	TANC1	DLGAP1	85461	9229
ENSG00000179915	ENSG00000196090	0.093	1	ENSG00000179915@ENSG00000196090	NRXN1	PTPRT	9378	11122
ENSG00000105894	ENSG00000162512	0.093	1	ENSG00000105894@ENSG00000162512	PTN	SDC3	5764	9672
ENSG00000148798	ENSG00000176884	0.092	1	ENSG00000148798@ENSG00000176884	INA	GRIN1	9118	2902
ENSG00000111670	ENSG00000162946	0.092	1	ENSG00000111670@ENSG00000162946	GNPTAB	DISC1	79158	27185
ENSG00000161681	ENSG00000170579	0.091	1	ENSG00000161681@ENSG00000170579	SHANK1	DLGAP1	50944	9229
ENSG00000155974	ENSG00000184349	0.091	1	ENSG00000155974@ENSG00000184349	GRIP1	EFNA5	23426	1946
ENSG00000070808	ENSG00000273079	0.091	1	ENSG00000070808@ENSG00000273079	CAMK2A	GRIN2B	815	2904
ENSG00000109689	ENSG00000266198	0.09	1	ENSG00000109689@ENSG00000266198	STIM2	PRKAB2	57620	5565
ENSG00000111052	ENSG00000261309	0.09	1	ENSG00000111052@ENSG00000261309	LIN7A	KCNJ12	8825	3768
ENSG00000008056	ENSG00000077264	0.09	1	ENSG00000008056@ENSG00000077264	SYN1	PAK3	6853	5063
ENSG00000070748	ENSG00000148660	0.09	1	ENSG00000070748@ENSG00000148660	CHAT	CAMK2G	1103	818
ENSG00000131558	ENSG00000273079	0.09	1	ENSG00000131558@ENSG00000273079	EXOC4	GRIN2B	60412	2904
ENSG00000107282	ENSG00000148943	0.088	1	ENSG00000107282@ENSG00000148943	APBA1	LIN7C	320	55327
ENSG00000034053	ENSG00000157193	0.088	1	ENSG00000034053@ENSG00000157193	APBA2	LRP8	321	7804
ENSG00000105464	ENSG00000122966	0.088	1	ENSG00000105464@ENSG00000122966	GRIN2D	CIT	2906	11113
ENSG00000079841	ENSG00000151067	0.088	1	ENSG00000079841@ENSG00000151067	RIMS1	CACNA1C	22999	775
ENSG00000079819	ENSG00000155511	0.088	1	ENSG00000079819@ENSG00000155511	EPB41L2	GRIA1	2037	2890
ENSG00000067191	ENSG00000268872	0.088	1	ENSG00000067191@ENSG00000268872	CACNB1	ATN1	782	1822
ENSG00000114062	ENSG00000182670	0.088	1	ENSG00000114062@ENSG00000182670	UBE3A	TTC3	7337	7267
ENSG00000150995	ENSG00000157782	0.087	1	ENSG00000150995@ENSG00000157782	ITPR1	CABP1	3708	9478
ENSG00000084731	ENSG00000162946	0.087	1	ENSG00000084731@ENSG00000162946	KIF3C	DISC1	3797	27185
ENSG00000064651	ENSG00000173163	0.086	1	ENSG00000064651@ENSG00000173163	SLC12A2	COMMD1	6558	150684
ENSG00000123560	ENSG00000182372	0.086	1	ENSG00000123560@ENSG00000182372	PLP1	CLN8	5354	2055
ENSG00000150672	ENSG00000155760	0.086	1	ENSG00000150672@ENSG00000155760	DLG2	FZD7	1740	8324
ENSG00000033122	ENSG00000170558	0.086	1	ENSG00000033122@ENSG00000170558	LRRC7	CDH2	57554	1000
ENSG00000173406	ENSG00000189056	0.086	1	ENSG00000173406@ENSG00000189056	DAB1	RELN	1600	5649
ENSG00000120251	ENSG00000150594	0.086	1	ENSG00000120251@ENSG00000150594	GRIA2	ADRA2A	2891	150
ENSG00000125971	ENSG00000146425	0.085	1	ENSG00000125971@ENSG00000146425	DYNLRB1	DYNLT1	83658	6993
ENSG00000125266	ENSG00000155974	0.085	1	ENSG00000125266@ENSG00000155974	EFNB2	GRIP1	1948	23426
ENSG00000110492	ENSG00000162512	0.085	1	ENSG00000110492@ENSG00000162512	MDK	SDC3	4192	9672
ENSG00000102882	ENSG00000153233	0.084	1	ENSG00000102882@ENSG00000153233	MAPK3	PTPRR	5595	5801
ENSG00000160271	ENSG00000174791	0.084	1	ENSG00000160271@ENSG00000174791	RALGDS	RIN1	5900	9610
ENSG00000132639	ENSG00000170743	0.084	1	ENSG00000132639@ENSG00000170743	SNAP25	SYT9	6616	143425
ENSG00000129219	ENSG00000162734	0.083	1	ENSG00000129219@ENSG00000162734	PLD2	PEA15	5338	8682
ENSG00000079841	ENSG00000198722	0.083	1	ENSG00000079841@ENSG00000198722	RIMS1	UNC13B	22999	10497
ENSG00000082458	ENSG00000131558	0.083	1	ENSG00000082458@ENSG00000131558	DLG3	EXOC4	1741	60412
ENSG00000142173	ENSG00000162946	0.083	1	ENSG00000142173@ENSG00000162946	COL6A2	DISC1	1292	27185
ENSG00000155974	ENSG00000171189	0.082	1	ENSG00000155974@ENSG00000171189	GRIP1	GRIK1	23426	2897
ENSG00000268430	ENSG00000197535	0.082	1	ENSG00000197535@ENSG00000268430	SHANK2	MYO5A	22941	4644
ENSG00000075142	ENSG00000198626	0.082	1	ENSG00000075142@ENSG00000198626	SRI	RYR2	6717	6262
ENSG00000070748	ENSG00000070808	0.081	1	ENSG00000070748@ENSG00000070808	CHAT	CAMK2A	1103	815
ENSG00000144724	ENSG00000273079	0.081	1	ENSG00000144724@ENSG00000273079	PTPRG	GRIN2B	5793	2904
ENSG00000170743	ENSG00000179915	0.081	1	ENSG00000170743@ENSG00000179915	SYT9	NRXN1	143425	9378
ENSG00000152578	ENSG00000155974	0.08	1	ENSG00000152578@ENSG00000155974	GRIA4	GRIP1	2893	23426
ENSG00000082458	ENSG00000157087	0.08	1	ENSG00000082458@ENSG00000157087	DLG3	ATP2B2	1741	491
ENSG00000263461	ENSG00000196277	0.08	1	ENSG00000196277@ENSG00000263461	PIAS3	GRM7	10401	2917
ENSG00000096433	ENSG00000144935	0.08	1	ENSG00000096433@ENSG00000144935	ITPR3	TRPC1	3710	7220
ENSG00000115183	ENSG00000161681	0.08	1	ENSG00000115183@ENSG00000161681	TANC1	SHANK1	85461	50944
ENSG00000100151	ENSG00000171189	0.08	1	ENSG00000100151@ENSG00000171189	PICK1	GRIK1	9463	2897
ENSG00000018236	ENSG00000267951	0.08	1	ENSG00000018236@ENSG00000267951	CNTN1	L1CAM	1272	3897
ENSG00000125971	ENSG00000131016	0.079	1	ENSG00000125971@ENSG00000131016	DYNLRB1	AKAP12	83658	9590
ENSG00000155511	ENSG00000179841	0.079	1	ENSG00000155511@ENSG00000179841	GRIA1	AKAP5	2890	9495
ENSG00000170579	ENSG00000197535	0.079	1	ENSG00000170579@ENSG00000197535	DLGAP1	MYO5A	9229	4644
ENSG00000018236	ENSG00000134250	0.079	1	ENSG00000018236@ENSG00000134250	CNTN1	NOTCH2	1272	4853
ENSG00000109756	ENSG00000160271	0.079	1	ENSG00000109756@ENSG00000160271	RAPGEF2	RALGDS	9693	5900
ENSG00000170579	ENSG00000183454	0.078	1	ENSG00000170579@ENSG00000183454	DLGAP1	GRIN2A	9229	2903
ENSG00000079841	ENSG00000187672	0.078	1	ENSG00000079841@ENSG00000187672	RIMS1	ERC2	22999	26059
ENSG00000102882	ENSG00000108861	0.078	1	ENSG00000102882@ENSG00000108861	MAPK3	DUSP3	5595	1845
ENSG00000070808	ENSG00000142319	0.077	1	ENSG00000070808@ENSG00000142319	CAMK2A	SLC6A3	815	6531
ENSG00000065518	ENSG00000145494	0.077	1	ENSG00000065518@ENSG00000145494	NDUFB4	NDUFS6	4710	4726
ENSG00000115183	ENSG00000155511	0.077	1	ENSG00000115183@ENSG00000155511	TANC1	GRIA1	85461	2890
ENSG00000133961	ENSG00000267951	0.076	1	ENSG00000133961@ENSG00000267951	NUMB	L1CAM	8650	3897
ENSG00000148660	ENSG00000180176	0.076	1	ENSG00000148660@ENSG00000180176	CAMK2G	TH	818	7054
ENSG00000268872	ENSG00000112333	0.076	1	ENSG00000112333@ENSG00000268872	ATN1	NR2E1	1822	7101
ENSG00000155511	ENSG00000164418	0.075	1	ENSG00000155511@ENSG00000164418	GRIA1	GRIK2	2890	2898
ENSG00000148660	ENSG00000176884	0.075	1	ENSG00000148660@ENSG00000176884	CAMK2G	GRIN1	818	2902
ENSG00000260873	ENSG00000261309	0.075	1	ENSG00000260873@ENSG00000261309	SNTB2	KCNJ12	6645	3768
ENSG00000115183	ENSG00000152413	0.075	1	ENSG00000115183@ENSG00000152413	TANC1	HOMER1	85461	9456
ENSG00000154556	ENSG00000170579	0.074	1	ENSG00000154556@ENSG00000170579	SORBS2	DLGAP1	8470	9229
ENSG00000161681	ENSG00000175866	0.074	1	ENSG00000161681@ENSG00000175866	SHANK1	BAIAP2	50944	10458
ENSG00000099250	ENSG00000267951	0.074	1	ENSG00000099250@ENSG00000267951	NRP1	L1CAM	8829	3897
ENSG00000004399	ENSG00000099250	0.074	1	ENSG00000004399@ENSG00000099250	PLXND1	NRP1	23129	8829
ENSG00000120251	ENSG00000137575	0.073	1	ENSG00000120251@ENSG00000137575	GRIA2	SDCBP	2891	6386
ENSG00000105894	ENSG00000132467	0.073	1	ENSG00000105894@ENSG00000132467	PTN	UTP3	5764	57050
ENSG00000006451	ENSG00000149970	0.072	1	ENSG00000006451@ENSG00000149970	RALA	CNKSR2	5898	22866
ENSG00000103942	ENSG00000150995	0.072	1	ENSG00000103942@ENSG00000150995	HOMER2	ITPR1	9455	3708
ENSG00000120251	ENSG00000197535	0.072	1	ENSG00000120251@ENSG00000197535	GRIA2	MYO5A	2891	4644
ENSG00000179841	ENSG00000273079	0.072	1	ENSG00000179841@ENSG00000273079	AKAP5	GRIN2B	9495	2904
ENSG00000099250	ENSG00000114554	0.072	1	ENSG00000099250@ENSG00000114554	NRP1	PLXNA1	8829	5361
ENSG00000070367	ENSG00000170558	0.072	1	ENSG00000070367@ENSG00000170558	EXOC5	CDH2	10640	1000
ENSG00000144935	ENSG00000152413	0.071	1	ENSG00000144935@ENSG00000152413	TRPC1	HOMER1	7220	9456
ENSG00000106688	ENSG00000154229	0.071	1	ENSG00000106688@ENSG00000154229	SLC1A1	PRKCA	6505	5578
ENSG00000107282	ENSG00000261309	0.071	1	ENSG00000107282@ENSG00000261309	APBA1	KCNJ12	320	3768
ENSG00000110076	ENSG00000130396	0.071	1	ENSG00000110076@ENSG00000130396	NRXN2	MLLT4	9379	4301
ENSG00000108819	ENSG00000156299	0.071	1	ENSG00000108819@ENSG00000156299	PPP1R9B	TIAM1	84687	7074
ENSG00000100151	ENSG00000152578	0.07	1	ENSG00000100151@ENSG00000152578	PICK1	GRIA4	9463	2893
ENSG00000090006	ENSG00000268872	0.07	1	ENSG00000090006@ENSG00000268872	LTBP4	ATN1	8425	1822
ENSG00000157193	ENSG00000173406	0.07	1	ENSG00000157193@ENSG00000173406	LRP8	DAB1	7804	1600
ENSG00000138741	ENSG00000150995	0.069	1	ENSG00000138741@ENSG00000150995	TRPC3	ITPR1	7222	3708
ENSG00000150672	ENSG00000168135	0.069	1	ENSG00000150672@ENSG00000168135	DLG2	KCNJ4	1740	3761
ENSG00000111052	ENSG00000273079	0.069	1	ENSG00000111052@ENSG00000273079	LIN7A	GRIN2B	8825	2904
ENSG00000082458	ENSG00000166862	0.069	1	ENSG00000082458@ENSG00000166862	DLG3	CACNG2	1741	10369
ENSG00000075711	ENSG00000155760	0.069	1	ENSG00000075711@ENSG00000155760	DLG1	FZD7	1739	8324
ENSG00000107643	ENSG00000163697	0.069	1	ENSG00000107643@ENSG00000163697	MAPK8	APBB2	5599	323
ENSG00000107282	ENSG00000136854	0.068	1	ENSG00000107282@ENSG00000136854	APBA1	STXBP1	320	6812
ENSG00000082805	ENSG00000187672	0.068	1	ENSG00000082805@ENSG00000187672	ERC1	ERC2	23085	26059
ENSG00000067715	ENSG00000132872	0.068	1	ENSG00000067715@ENSG00000132872	SYT1	SYT4	6857	6860
ENSG00000107643	ENSG00000137802	0.068	1	ENSG00000107643@ENSG00000137802	MAPK8	MAPKBP1	5599	23005
ENSG00000269562	ENSG00000105464	0.068	1	ENSG00000105464@ENSG00000269562	DLGAP4	GRIN2D	22839	2906
ENSG00000114062	ENSG00000186010	0.068	1	ENSG00000114062@ENSG00000186010	UBE3A	NDUFA13	7337	51079
ENSG00000148053	ENSG00000166225	0.067	1	ENSG00000148053@ENSG00000166225	NTRK2	FRS2	4915	10818
ENSG00000122966	ENSG00000176884	0.067	1	ENSG00000122966@ENSG00000176884	CIT	GRIN1	11113	2902
ENSG00000082458	ENSG00000196338	0.067	1	ENSG00000082458@ENSG00000196338	DLG3	NLGN3	1741	54413
ENSG00000067715	ENSG00000167971	0.067	1	ENSG00000067715@ENSG00000167971	SYT1	CASKIN1	6857	57524
ENSG00000132694	ENSG00000162946	0.066	1	ENSG00000132694@ENSG00000162946	ARHGEF11	DISC1	9826	27185
ENSG00000131558	ENSG00000197535	0.066	1	ENSG00000131558@ENSG00000197535	EXOC4	MYO5A	60412	4644
ENSG00000125266	ENSG00000152822	0.066	1	ENSG00000125266@ENSG00000152822	EFNB2	GRM1	1948	2911
ENSG00000011347	ENSG00000179915	0.066	1	ENSG00000011347@ENSG00000179915	SYT7	NRXN1	9066	9378
ENSG00000137575	ENSG00000164418	0.065	1	ENSG00000137575@ENSG00000164418	SDCBP	GRIK2	6386	2898
ENSG00000152413	ENSG00000152822	0.065	1	ENSG00000152413@ENSG00000152822	HOMER1	GRM1	9456	2911
ENSG00000150672	ENSG00000166862	0.065	1	ENSG00000150672@ENSG00000166862	DLG2	CACNG2	1740	10369
ENSG00000111052	ENSG00000175866	0.065	1	ENSG00000111052@ENSG00000175866	LIN7A	BAIAP2	8825	10458
ENSG00000133961	ENSG00000183020	0.065	1	ENSG00000133961@ENSG00000183020	NUMB	AP2A2	8650	161
ENSG00000268872	ENSG00000184916	0.065	1	ENSG00000184916@ENSG00000268872	ATN1	JAG2	1822	3714
ENSG00000148660	ENSG00000162734	0.065	1	ENSG00000148660@ENSG00000162734	CAMK2G	PEA15	818	8682
ENSG00000124333	ENSG00000132639	0.064	1	ENSG00000124333@ENSG00000132639	VAMP7	SNAP25	6845	6616
ENSG00000072315	ENSG00000152413	0.064	1	ENSG00000072315@ENSG00000152413	TRPC5	HOMER1	7224	9456
ENSG00000154229	ENSG00000166206	0.064	1	ENSG00000154229@ENSG00000166206	PRKCA	GABRB3	5578	2562
ENSG00000082458	ENSG00000176884	0.064	1	ENSG00000082458@ENSG00000176884	DLG3	GRIN1	1741	2902
ENSG00000078053	ENSG00000186868	0.064	1	ENSG00000078053@ENSG00000186868	AMPH	MAPT	273	4137
ENSG00000162946	ENSG00000175175	0.063	1	ENSG00000162946@ENSG00000175175	DISC1	PPM1E	27185	22843
ENSG00000176884	ENSG00000273079	0.063	1	ENSG00000176884@ENSG00000273079	GRIN1	GRIN2B	2902	2904
ENSG00000148660	ENSG00000152578	0.063	1	ENSG00000148660@ENSG00000152578	CAMK2G	GRIA4	818	2893
ENSG00000070367	ENSG00000131558	0.062	1	ENSG00000070367@ENSG00000131558	EXOC5	EXOC4	10640	60412
ENSG00000120251	ENSG00000155511	0.062	1	ENSG00000120251@ENSG00000155511	GRIA2	GRIA1	2891	2890
ENSG00000268430	ENSG00000175866	0.062	1	ENSG00000175866@ENSG00000268430	SHANK2	BAIAP2	22941	10458
ENSG00000055163	ENSG00000068793	0.062	1	ENSG00000055163@ENSG00000068793	CYFIP2	CYFIP1	26999	23191
ENSG00000144935	ENSG00000155511	0.061	1	ENSG00000144935@ENSG00000155511	TRPC1	GRIA1	7220	2890
ENSG00000152413	ENSG00000168959	0.061	1	ENSG00000152413@ENSG00000168959	HOMER1	GRM5	9456	2915
ENSG00000082458	ENSG00000169992	0.06	1	ENSG00000082458@ENSG00000169992	DLG3	NLGN2	1741	57555
ENSG00000125266	ENSG00000168959	0.06	1	ENSG00000125266@ENSG00000168959	EFNB2	GRM5	1948	2915
ENSG00000143858	ENSG00000179915	0.06	1	ENSG00000143858@ENSG00000179915	SYT2	NRXN1	127833	9378
ENSG00000082458	ENSG00000272706	0.06	1	ENSG00000082458@ENSG00000272706	DLG3	GRIK5	1741	2901
ENSG00000143772	ENSG00000154229	0.06	1	ENSG00000143772@ENSG00000154229	ITPKB	PRKCA	3707	5578
ENSG00000132872	ENSG00000179915	0.06	1	ENSG00000132872@ENSG00000179915	SYT4	NRXN1	6860	9378
ENSG00000152413	ENSG00000155511	0.059	1	ENSG00000152413@ENSG00000155511	HOMER1	GRIA1	9456	2890
ENSG00000070961	ENSG00000154229	0.059	1	ENSG00000070961@ENSG00000154229	ATP2B1	PRKCA	490	5578
ENSG00000058404	ENSG00000183454	0.059	1	ENSG00000058404@ENSG00000183454	CAMK2B	GRIN2A	816	2903
ENSG00000152413	ENSG00000198626	0.058	1	ENSG00000152413@ENSG00000198626	HOMER1	RYR2	9456	6262
ENSG00000268872	ENSG00000187391	0.058	1	ENSG00000187391@ENSG00000268872	ATN1	MAGI2	1822	9863
ENSG00000075711	ENSG00000157542	0.057	1	ENSG00000075711@ENSG00000157542	DLG1	KCNJ6	1739	3763
ENSG00000075711	ENSG00000166862	0.057	1	ENSG00000075711@ENSG00000166862	DLG1	CACNG2	1739	10369
ENSG00000155511	ENSG00000197535	0.057	1	ENSG00000155511@ENSG00000197535	GRIA1	MYO5A	2890	4644
ENSG00000008056	ENSG00000078053	0.057	1	ENSG00000008056@ENSG00000078053	SYN1	AMPH	6853	273
ENSG00000100151	ENSG00000120251	0.057	1	ENSG00000100151@ENSG00000120251	PICK1	GRIA2	9463	2891
ENSG00000075711	ENSG00000116544	0.056	1	ENSG00000075711@ENSG00000116544	DLG1	DLGAP3	1739	58512
ENSG00000268353	ENSG00000263024	0.055	1	ENSG00000263024@ENSG00000268353	SYP	STX1A	6855	6804
ENSG00000133216	ENSG00000184349	0.055	1	ENSG00000133216@ENSG00000184349	EPHB2	EFNA5	2048	1946
ENSG00000262279	ENSG00000267951	0.055	1	ENSG00000262279@ENSG00000267951	NCAM1	L1CAM	4684	3897
ENSG00000133961	ENSG00000154229	0.055	1	ENSG00000133961@ENSG00000154229	NUMB	PRKCA	8650	5578
ENSG00000115286	ENSG00000145494	0.054	1	ENSG00000115286@ENSG00000145494	NDUFS7	NDUFS6	374291	4726
ENSG00000130396	ENSG00000174791	0.054	1	ENSG00000130396@ENSG00000174791	MLLT4	RIN1	4301	9610
ENSG00000070808	ENSG00000115183	0.054	1	ENSG00000070808@ENSG00000115183	CAMK2A	TANC1	815	85461
ENSG00000067141	ENSG00000170558	0.053	1	ENSG00000067141@ENSG00000170558	NEO1	CDH2	4756	1000
ENSG00000115183	ENSG00000273079	0.053	1	ENSG00000115183@ENSG00000273079	TANC1	GRIN2B	85461	2904
ENSG00000075711	ENSG00000130037	0.052	1	ENSG00000075711@ENSG00000130037	DLG1	KCNA5	1739	3741
ENSG00000133107	ENSG00000150995	0.052	1	ENSG00000133107@ENSG00000150995	TRPC4	ITPR1	7223	3708
ENSG00000070182	ENSG00000186868	0.052	1	ENSG00000070182@ENSG00000186868	SPTB	MAPT	6710	4137
ENSG00000160678	ENSG00000171497	0.051	1	ENSG00000160678@ENSG00000171497	S100A1	PPID	6271	5481
ENSG00000096433	ENSG00000174437	0.051	1	ENSG00000096433@ENSG00000174437	ITPR3	ATP2A2	3710	488
ENSG00000150672	ENSG00000261309	0.051	1	ENSG00000150672@ENSG00000261309	DLG2	KCNJ12	1740	3768
ENSG00000132639	ENSG00000198722	0.051	1	ENSG00000132639@ENSG00000198722	SNAP25	UNC13B	6616	10497
ENSG00000144724	ENSG00000170558	0.051	1	ENSG00000144724@ENSG00000170558	PTPRG	CDH2	5793	1000
ENSG00000087470	ENSG00000146276	0.05	1	ENSG00000087470@ENSG00000146276	DNM1L	GABRR1	10059	2569
ENSG00000150995	ENSG00000152822	0.05	1	ENSG00000150995@ENSG00000152822	ITPR1	GRM1	3708	2911
ENSG00000150672	ENSG00000157240	0.05	1	ENSG00000150672@ENSG00000157240	DLG2	FZD1	1740	8321
ENSG00000070808	ENSG00000079841	0.049	1	ENSG00000070808@ENSG00000079841	CAMK2A	RIMS1	815	22999
ENSG00000155974	ENSG00000164418	0.049	1	ENSG00000155974@ENSG00000164418	GRIP1	GRIK2	23426	2898
ENSG00000100151	ENSG00000155974	0.049	1	ENSG00000100151@ENSG00000155974	PICK1	GRIP1	9463	23426
ENSG00000164418	ENSG00000170558	0.049	1	ENSG00000164418@ENSG00000170558	GRIK2	CDH2	2898	1000
ENSG00000150672	ENSG00000183454	0.048	1	ENSG00000150672@ENSG00000183454	DLG2	GRIN2A	1740	2903
ENSG00000148660	ENSG00000273079	0.048	1	ENSG00000148660@ENSG00000273079	CAMK2G	GRIN2B	818	2904
ENSG00000082458	ENSG00000149970	0.048	1	ENSG00000082458@ENSG00000149970	DLG3	CNKSR2	1741	22866
ENSG00000107643	ENSG00000120129	0.048	1	ENSG00000107643@ENSG00000120129	MAPK8	DUSP1	5599	1843
ENSG00000151490	ENSG00000170558	0.048	1	ENSG00000151490@ENSG00000170558	PTPRO	CDH2	5800	1000
ENSG00000082458	ENSG00000273079	0.048	1	ENSG00000082458@ENSG00000273079	DLG3	GRIN2B	1741	2904
ENSG00000269562	ENSG00000082458	0.048	1	ENSG00000082458@ENSG00000269562	DLGAP4	DLG3	22839	1741
ENSG00000134909	ENSG00000273079	0.047	1	ENSG00000134909@ENSG00000273079	ARHGAP32	GRIN2B	9743	2904
ENSG00000134909	ENSG00000183454	0.047	1	ENSG00000134909@ENSG00000183454	ARHGAP32	GRIN2A	9743	2903
ENSG00000152413	ENSG00000161681	0.047	1	ENSG00000152413@ENSG00000161681	HOMER1	SHANK1	9456	50944
ENSG00000263024	ENSG00000124333	0.046	1	ENSG00000124333@ENSG00000263024	STX1A	VAMP7	6804	6845
ENSG00000105894	ENSG00000182389	0.046	1	ENSG00000105894@ENSG00000182389	PTN	CACNB4	5764	785
ENSG00000078053	ENSG00000129219	0.046	1	ENSG00000078053@ENSG00000129219	AMPH	PLD2	273	5338
ENSG00000149970	ENSG00000150672	0.046	1	ENSG00000149970@ENSG00000150672	CNKSR2	DLG2	22866	1740
ENSG00000148660	ENSG00000156299	0.046	1	ENSG00000148660@ENSG00000156299	CAMK2G	TIAM1	818	7074
ENSG00000134909	ENSG00000170558	0.046	1	ENSG00000134909@ENSG00000170558	ARHGAP32	CDH2	9743	1000
ENSG00000102882	ENSG00000120129	0.046	1	ENSG00000102882@ENSG00000120129	MAPK3	DUSP1	5595	1843
ENSG00000160307	ENSG00000186868	0.045	1	ENSG00000160307@ENSG00000186868	S100B	MAPT	6285	4137
ENSG00000131016	ENSG00000154229	0.045	1	ENSG00000131016@ENSG00000154229	AKAP12	PRKCA	9590	5578
ENSG00000144935	ENSG00000150995	0.044	1	ENSG00000144935@ENSG00000150995	TRPC1	ITPR1	7220	3708
ENSG00000150995	ENSG00000152413	0.044	1	ENSG00000150995@ENSG00000152413	ITPR1	HOMER1	3708	9456
ENSG00000150672	ENSG00000152208	0.044	1	ENSG00000150672@ENSG00000152208	DLG2	GRID2	1740	2895
ENSG00000008056	ENSG00000160678	0.044	1	ENSG00000008056@ENSG00000160678	SYN1	S100A1	6853	6271
ENSG00000058404	ENSG00000273079	0.044	1	ENSG00000058404@ENSG00000273079	CAMK2B	GRIN2B	816	2904
ENSG00000125266	ENSG00000152413	0.044	1	ENSG00000125266@ENSG00000152413	EFNB2	HOMER1	1948	9456
ENSG00000269562	ENSG00000176884	0.044	1	ENSG00000176884@ENSG00000269562	DLGAP4	GRIN1	22839	2902
ENSG00000176171	ENSG00000182372	0.044	1	ENSG00000176171@ENSG00000182372	BNIP3	CLN8	664	2055
ENSG00000007047	ENSG00000055163	0.043	1	ENSG00000007047@ENSG00000055163	MARK4	CYFIP2	57787	26999
ENSG00000096433	ENSG00000150995	0.043	1	ENSG00000096433@ENSG00000150995	ITPR3	ITPR1	3710	3708
ENSG00000100151	ENSG00000164418	0.043	1	ENSG00000100151@ENSG00000164418	PICK1	GRIK2	9463	2898
ENSG00000154229	ENSG00000196277	0.043	1	ENSG00000154229@ENSG00000196277	PRKCA	GRM7	5578	2917
ENSG00000157193	ENSG00000176884	0.043	1	ENSG00000157193@ENSG00000176884	LRP8	GRIN1	7804	2902
ENSG00000102882	ENSG00000186051	0.043	1	ENSG00000102882@ENSG00000186051	MAPK3	TAL2	5595	6887
ENSG00000137575	ENSG00000155511	0.042	1	ENSG00000137575@ENSG00000155511	SDCBP	GRIA1	6386	2890
ENSG00000067715	ENSG00000079841	0.042	1	ENSG00000067715@ENSG00000079841	SYT1	RIMS1	6857	22999
ENSG00000082458	ENSG00000111052	0.042	1	ENSG00000082458@ENSG00000111052	DLG3	LIN7A	1741	8825
ENSG00000154146	ENSG00000154229	0.042	1	ENSG00000154146@ENSG00000154229	NRGN	PRKCA	4900	5578
ENSG00000070808	ENSG00000186868	0.042	1	ENSG00000070808@ENSG00000186868	CAMK2A	MAPT	815	4137
ENSG00000011347	ENSG00000263024	0.042	1	ENSG00000011347@ENSG00000263024	SYT7	STX1A	9066	6804
ENSG00000006451	ENSG00000131558	0.042	1	ENSG00000006451@ENSG00000131558	RALA	EXOC4	5898	60412
ENSG00000268872	ENSG00000175866	0.042	1	ENSG00000175866@ENSG00000268872	ATN1	BAIAP2	1822	10458
ENSG00000144746	ENSG00000182372	0.042	1	ENSG00000144746@ENSG00000182372	ARL6IP5	CLN8	10550	2055
ENSG00000120251	ENSG00000155974	0.041	1	ENSG00000120251@ENSG00000155974	GRIA2	GRIP1	2891	23426
ENSG00000034053	ENSG00000179915	0.041	1	ENSG00000034053@ENSG00000179915	APBA2	NRXN1	321	9378
ENSG00000154229	ENSG00000196517	0.041	1	ENSG00000154229@ENSG00000196517	PRKCA	SLC6A9	5578	6536
ENSG00000082458	ENSG00000164418	0.04	1	ENSG00000082458@ENSG00000164418	DLG3	GRIK2	1741	2898
ENSG00000111052	ENSG00000150672	0.04	1	ENSG00000111052@ENSG00000150672	LIN7A	DLG2	8825	1740
ENSG00000072315	ENSG00000150995	0.039	1	ENSG00000072315@ENSG00000150995	TRPC5	ITPR1	7224	3708
ENSG00000075711	ENSG00000179841	0.039	1	ENSG00000075711@ENSG00000179841	DLG1	AKAP5	1739	9495
ENSG00000150672	ENSG00000273079	0.039	1	ENSG00000150672@ENSG00000273079	DLG2	GRIN2B	1740	2904
ENSG00000075891	ENSG00000107643	0.039	1	ENSG00000075891@ENSG00000107643	PAX2	MAPK8	5076	5599
ENSG00000114026	ENSG00000154229	0.039	1	ENSG00000114026@ENSG00000154229	OGG1	PRKCA	4968	5578
ENSG00000075711	ENSG00000168758	0.039	1	ENSG00000075711@ENSG00000168758	DLG1	SEMA4C	1739	54910
ENSG00000089169	ENSG00000179915	0.039	1	ENSG00000089169@ENSG00000179915	RPH3A	NRXN1	22895	9378
ENSG00000176165	ENSG00000196781	0.039	1	ENSG00000176165@ENSG00000196781	FOXG1	TLE1	2290	7088
ENSG00000075711	ENSG00000111052	0.038	1	ENSG00000075711@ENSG00000111052	DLG1	LIN7A	1739	8825
ENSG00000104722	ENSG00000162946	0.038	1	ENSG00000104722@ENSG00000162946	NEFM	DISC1	4741	27185
ENSG00000090776	ENSG00000100151	0.038	1	ENSG00000090776@ENSG00000100151	EFNB1	PICK1	1947	9463
ENSG00000137575	ENSG00000163531	0.038	1	ENSG00000137575@ENSG00000163531	SDCBP	NFASC	6386	23114
ENSG00000263024	ENSG00000132872	0.038	1	ENSG00000132872@ENSG00000263024	STX1A	SYT4	6804	6860
ENSG00000007047	ENSG00000068793	0.037	1	ENSG00000007047@ENSG00000068793	MARK4	CYFIP1	57787	23191
ENSG00000075711	ENSG00000164418	0.037	1	ENSG00000075711@ENSG00000164418	DLG1	GRIK2	1739	2898
ENSG00000082458	ENSG00000170579	0.037	1	ENSG00000082458@ENSG00000170579	DLG3	DLGAP1	1741	9229
ENSG00000102882	ENSG00000180176	0.037	1	ENSG00000102882@ENSG00000180176	MAPK3	TH	5595	7054
ENSG00000263024	ENSG00000198722	0.037	1	ENSG00000198722@ENSG00000263024	STX1A	UNC13B	6804	10497
ENSG00000007047	ENSG00000186868	0.037	1	ENSG00000007047@ENSG00000186868	MARK4	MAPT	57787	4137
ENSG00000105894	ENSG00000196576	0.037	1	ENSG00000105894@ENSG00000196576	PTN	PLXNB2	5764	23654
ENSG00000150995	ENSG00000198626	0.037	1	ENSG00000150995@ENSG00000198626	ITPR1	RYR2	3708	6262
ENSG00000075711	ENSG00000148943	0.036	1	ENSG00000075711@ENSG00000148943	DLG1	LIN7C	1739	55327
ENSG00000126777	ENSG00000170558	0.036	1	ENSG00000126777@ENSG00000170558	KTN1	CDH2	3895	1000
ENSG00000170558	ENSG00000173599	0.036	1	ENSG00000170558@ENSG00000173599	CDH2	PC	1000	5091
ENSG00000162946	ENSG00000196220	0.036	1	ENSG00000162946@ENSG00000196220	DISC1	SRGAP3	27185	9901
ENSG00000129219	ENSG00000136854	0.036	1	ENSG00000129219@ENSG00000136854	PLD2	STXBP1	5338	6812
ENSG00000008056	ENSG00000148660	0.036	1	ENSG00000008056@ENSG00000148660	SYN1	CAMK2G	6853	818
ENSG00000148660	ENSG00000155511	0.036	1	ENSG00000148660@ENSG00000155511	CAMK2G	GRIA1	818	2890
ENSG00000082458	ENSG00000261309	0.036	1	ENSG00000082458@ENSG00000261309	DLG3	KCNJ12	1741	3768
ENSG00000146426	ENSG00000162946	0.035	1	ENSG00000146426@ENSG00000162946	TIAM2	DISC1	26230	27185
ENSG00000136854	ENSG00000186868	0.035	1	ENSG00000136854@ENSG00000186868	STXBP1	MAPT	6812	4137
ENSG00000079841	ENSG00000132639	0.034	1	ENSG00000079841@ENSG00000132639	RIMS1	SNAP25	22999	6616
ENSG00000078699	ENSG00000268872	0.034	1	ENSG00000078699@ENSG00000268872	CBFA2T2	ATN1	9139	1822
ENSG00000115355	ENSG00000162946	0.034	1	ENSG00000115355@ENSG00000162946	CCDC88A	DISC1	55704	27185
ENSG00000067715	ENSG00000132639	0.032	1	ENSG00000067715@ENSG00000132639	SYT1	SNAP25	6857	6616
ENSG00000006451	ENSG00000145494	0.032	1	ENSG00000006451@ENSG00000145494	RALA	NDUFS6	5898	4726
ENSG00000155511	ENSG00000155974	0.032	1	ENSG00000155511@ENSG00000155974	GRIA1	GRIP1	2890	23426
ENSG00000132639	ENSG00000158445	0.032	1	ENSG00000132639@ENSG00000158445	SNAP25	KCNB1	6616	3745
ENSG00000130396	ENSG00000179915	0.032	1	ENSG00000130396@ENSG00000179915	MLLT4	NRXN1	4301	9378
ENSG00000130396	ENSG00000154556	0.031	1	ENSG00000130396@ENSG00000154556	MLLT4	SORBS2	4301	8470
ENSG00000130396	ENSG00000160271	0.031	1	ENSG00000130396@ENSG00000160271	MLLT4	RALGDS	4301	5900
ENSG00000070808	ENSG00000082458	0.031	1	ENSG00000070808@ENSG00000082458	CAMK2A	DLG3	815	1741
ENSG00000114062	ENSG00000260968	0.031	1	ENSG00000114062@ENSG00000260968	UBE3A	SCRIB	7337	23513
ENSG00000075711	ENSG00000107282	0.03	1	ENSG00000075711@ENSG00000107282	DLG1	APBA1	1739	320
ENSG00000263024	ENSG00000136854	0.03	1	ENSG00000136854@ENSG00000263024	STX1A	STXBP1	6804	6812
ENSG00000105464	ENSG00000170558	0.03	1	ENSG00000105464@ENSG00000170558	GRIN2D	CDH2	2906	1000
ENSG00000075711	ENSG00000261309	0.029	1	ENSG00000075711@ENSG00000261309	DLG1	KCNJ12	1739	3768
ENSG00000075043	ENSG00000154229	0.029	1	ENSG00000075043@ENSG00000154229	KCNQ2	PRKCA	3785	5578
ENSG00000070808	ENSG00000183454	0.029	1	ENSG00000070808@ENSG00000183454	CAMK2A	GRIN2A	815	2903
ENSG00000100151	ENSG00000155511	0.028	1	ENSG00000100151@ENSG00000155511	PICK1	GRIA1	9463	2890
ENSG00000075711	ENSG00000183454	0.028	1	ENSG00000075711@ENSG00000183454	DLG1	GRIN2A	1739	2903
ENSG00000154229	ENSG00000197045	0.028	1	ENSG00000154229@ENSG00000197045	PRKCA	GMFB	5578	2764
ENSG00000075711	ENSG00000269562	0.028	1	ENSG00000075711@ENSG00000269562	DLG1	DLGAP4	1739	22839
ENSG00000075711	ENSG00000115183	0.027	1	ENSG00000075711@ENSG00000115183	DLG1	TANC1	1739	85461
ENSG00000075711	ENSG00000149970	0.027	1	ENSG00000075711@ENSG00000149970	DLG1	CNKSR2	1739	22866
ENSG00000137825	ENSG00000154229	0.027	1	ENSG00000137825@ENSG00000154229	ITPKA	PRKCA	3706	5578
ENSG00000105894	ENSG00000135441	0.026	1	ENSG00000105894@ENSG00000135441	PTN	BLOC1S1	5764	2647
ENSG00000107643	ENSG00000153094	0.026	1	ENSG00000107643@ENSG00000153094	MAPK8	BCL2L11	5599	10018
ENSG00000100151	ENSG00000125266	0.026	1	ENSG00000100151@ENSG00000125266	PICK1	EFNB2	9463	1948
ENSG00000099250	ENSG00000164050	0.026	1	ENSG00000099250@ENSG00000164050	NRP1	PLXNB1	8829	5364
ENSG00000006451	ENSG00000103197	0.025	1	ENSG00000006451@ENSG00000103197	RALA	TSC2	5898	7249
ENSG00000154229	ENSG00000260968	0.025	1	ENSG00000154229@ENSG00000260968	PRKCA	SCRIB	5578	23513
ENSG00000269623	ENSG00000154229	0.024	1	ENSG00000154229@ENSG00000269623	AVPR2	PRKCA	554	5578
ENSG00000075711	ENSG00000155511	0.024	1	ENSG00000075711@ENSG00000155511	DLG1	GRIA1	1739	2890
ENSG00000154229	ENSG00000157087	0.024	1	ENSG00000154229@ENSG00000157087	PRKCA	ATP2B2	5578	491
ENSG00000067715	ENSG00000263024	0.023	1	ENSG00000067715@ENSG00000263024	SYT1	STX1A	6857	6804
ENSG00000149948	ENSG00000154229	0.023	1	ENSG00000149948@ENSG00000154229	HMGA2	PRKCA	8091	5578
ENSG00000263024	ENSG00000158445	0.023	1	ENSG00000158445@ENSG00000263024	STX1A	KCNB1	6804	3745
ENSG00000102882	ENSG00000260968	0.023	1	ENSG00000102882@ENSG00000260968	MAPK3	SCRIB	5595	23513
ENSG00000154229	ENSG00000169562	0.023	1	ENSG00000154229@ENSG00000169562	PRKCA	GJB1	5578	2705
ENSG00000170558	ENSG00000176884	0.023	1	ENSG00000170558@ENSG00000176884	CDH2	GRIN1	1000	2902
ENSG00000102882	ENSG00000269623	0.022	1	ENSG00000102882@ENSG00000269623	MAPK3	AVPR2	5595	554
ENSG00000075711	ENSG00000273079	0.022	1	ENSG00000075711@ENSG00000273079	DLG1	GRIN2B	1739	2904
ENSG00000154229	ENSG00000173175	0.022	1	ENSG00000154229@ENSG00000173175	PRKCA	ADCY5	5578	111
ENSG00000067715	ENSG00000179915	0.022	1	ENSG00000067715@ENSG00000179915	SYT1	NRXN1	6857	9378
ENSG00000133216	ENSG00000273079	0.022	1	ENSG00000133216@ENSG00000273079	EPHB2	GRIN2B	2048	2904
ENSG00000154229	ENSG00000176884	0.021	1	ENSG00000154229@ENSG00000176884	PRKCA	GRIN1	5578	2902
ENSG00000133216	ENSG00000137575	0.021	1	ENSG00000133216@ENSG00000137575	EPHB2	SDCBP	2048	6386
ENSG00000070748	ENSG00000154229	0.021	1	ENSG00000070748@ENSG00000154229	CHAT	PRKCA	1103	5578
ENSG00000102882	ENSG00000213672	0.021	1	ENSG00000102882@ENSG00000213672	MAPK3	NCKIPSD	5595	51517
ENSG00000102882	ENSG00000144724	0.021	1	ENSG00000102882@ENSG00000144724	MAPK3	PTPRG	5595	5793
ENSG00000092964	ENSG00000162946	0.021	1	ENSG00000092964@ENSG00000162946	DPYSL2	DISC1	1808	27185
ENSG00000070808	ENSG00000075711	0.02	1	ENSG00000070808@ENSG00000075711	CAMK2A	DLG1	815	1739
ENSG00000105464	ENSG00000150672	0.02	1	ENSG00000105464@ENSG00000150672	GRIN2D	DLG2	2906	1740
ENSG00000120251	ENSG00000154229	0.02	1	ENSG00000120251@ENSG00000154229	GRIA2	PRKCA	2891	5578
ENSG00000075711	ENSG00000177301	0.02	1	ENSG00000075711@ENSG00000177301	DLG1	KCNA2	1739	3737
ENSG00000102882	ENSG00000151490	0.02	1	ENSG00000102882@ENSG00000151490	MAPK3	PTPRO	5595	5800

## Sheet: SZ network gene attributes
EgID	Netw_score1	Symbol	SZ_CNV	SZ_GWAS	BrainExpr	Neurofun	MmPheno	Score	DisCandidate	miR22q	DisCand_22q	Synapse	NeuronPathw	DGCR8	DisCand_22q_DGCR8
2891	13.5	GRIA2	0	0	1	1	1	3	0	0	None	Both	None	0	None
2902	13.5	GRIN1	0	0	1	1	1	3	0	0	None	Glutamate	None	0	None
9229	13.5	DLGAP1	0	0	1	1	0	2	0	0	None	Glutamate	None	1	DGCR8
815	12.5	CAMK2A	0	0	1	1	1	3	0	0	None	Dopamine	Neurotrophin	0	None
2904	11	GRIN2B	0	0	1	1	1	3	0	0	None	Both	None	0	None
23426	10.5	GRIP1	0	0	1	1	1	3	0	0	None	None	None	1	DGCR8
2890	10.5	GRIA1	0	1	1	1	1	4	1	1	Both	Both	None	0	Dis_22q
8470	10.5	SORBS2	0	0	1	1	0	2	0	0	None	None	None	0	None
3897	10	L1CAM	0	0	1	1	1	3	0	0	None	None	AxonGuidance	0	None
9228	10	DLGAP2	1	0	0.5	1	0	2.5	1	0	Dis	None	None	1	Dis_DGCR8
1740	9.5	DLG2	0	0	1	1	1	3	0	0	None	None	None	1	DGCR8
22999	9.5	RIMS1	0	1	1	1	1	4	1	1	Both	None	None	0	Dis_22q
6271	9.5	S100A1	0	0	1	0	1	2	0	0	None	None	None	0	None
161	9	AP2A2	0	0	1	1	0	2	0	0	None	None	None	0	None
273	9	AMPH	0	0	1	1	1	3	0	1	22q	None	None	0	22q
4644	9	MYO5A	0	0	1	1	1	3	0	0	None	None	None	0	None
6386	9	SDCBP	0	0	1	1	0	2	0	0	None	None	None	0	None
9456	9	HOMER1	0	0	1	1	1	3	0	0	None	Glutamate	None	0	None
111	8.5	ADCY5	0	0	1	1	1	3	0	0	None	Both	None	0	None
10458	8	BAIAP2	0	0	1	1	1	3	0	0	None	None	None	0	None
22871	8	NLGN1	0	0	1	1	1	3	0	0	None	None	None	0	None
3768	8	KCNJ12	0	0	1	1	1	3	0	0	None	None	None	0	None
5494	8	PPM1A	0	0	1	1	0	2	0	0	None	None	None	0	None
6616	8	SNAP25	0	0	1	1	1	3	0	0	None	None	None	0	None
814	8	CAMK4	0	0	1	0	1	2	0	0	None	None	Neurotrophin	1	DGCR8
85461	8	TANC1	0	0	0.5	1	1	2.5	0	1	22q	None	None	0	22q
9463	8	PICK1	0	0	1	1	1	3	0	0	None	None	None	0	None
9826	8	ARHGEF11	0	0	1	1	0	2	0	0	None	None	None	1	DGCR8
10818	7.5	FRS2	0	0	1	1	1	3	0	0	None	None	Neurotrophin	1	DGCR8
22941	7.5	SHANK2	0	0	1	1	1	3	0	0	None	Glutamate	None	0	None
2898	7.5	GRIK2	0	0	1	1	1	3	0	1	22q	Glutamate	None	0	22q
1123	7	CHN1	0	0	1	1	1	3	0	0	None	None	None	0	None
2903	7	GRIN2A	1	1	1	1	1	4	1	0	Dis	Both	None	1	Dis_DGCR8
374291	7	NDUFS7	0	0	1	1	0	2	0	0	None	None	None	0	None
4301	7	MLLT4	0	0	1	1	1	3	0	0	None	None	None	1	DGCR8
6196	7	RPS6KA2	0	0	1	1	0	2	0	0	None	None	Neurotrophin	1	DGCR8
775	7	CACNA1C	0	1	0.5	1	1	3.5	1	0	Dis	Both	None	0	Dis
9378	7	NRXN1	1	0	1	1	1	4	1	0	Dis	None	None	1	Dis_DGCR8
1143	6.5	CHRNB4	0	1	0.5	1	1	3.5	1	0	Dis	None	None	0	Dis
1739	6.5	DLG1	0	0	1	1	1	3	0	0	None	None	None	1	DGCR8
22839	6.5	DLGAP4	0	0	1	1	0	2	0	0	None	None	None	1	DGCR8
23114	6.5	NFASC	0	0	1	1	1	3	0	0	None	None	None	0	None
2893	6.5	GRIA4	0	0	1	1	1	3	0	0	None	Both	None	1	DGCR8
2915	6.5	GRM5	0	0	1	1	1	3	0	0	None	Glutamate	None	1	DGCR8
429	6.5	ASCL1	0	0	1	1	1	3	0	0	None	None	None	0	None
4741	6.5	NEFM	0	0	1	1	1	3	0	0	None	None	None	0	None
57555	6.5	NLGN2	0	0	1	1	1	3	0	1	22q	None	None	0	22q
6496	6.5	SIX3	0	0	1	1	1	3	0	1	22q	None	None	0	22q
6812	6.5	STXBP1	0	0	1	1	1	3	0	1	22q	None	None	0	22q
7224	6.5	TRPC5	0	0	0.5	1	1	2.5	0	1	22q	None	None	0	22q
10369	6	CACNG2	0	0	1	0	1	2	0	0	None	None	None	0	None
2037	6	EPB41L2	0	0	1	1	1	3	0	0	None	None	None	0	None
3741	6	KCNA5	0	0	1	0	1	2	0	0	None	None	None	0	None
3895	6	KTN1	0	0	1	1	0	2	0	1	22q	None	None	0	22q
4593	6	MUSK	0	0	0	1	1	2	0	0	None	None	None	0	None
4968	6	OGG1	0	0	1	0	1	2	0	0	None	None	None	0	None
50944	6	SHANK1	0	0	1	1	1	3	0	0	None	Glutamate	None	0	None
58512	6	DLGAP3	0	0	1	1	1	3	0	0	None	None	None	0	None
7869	6	SEMA3B	0	0	1	1	1	3	0	0	None	None	AxonGuidance	0	None
9379	6	NRXN2	0	0	1	1	1	3	0	0	None	None	None	0	None
9495	6	AKAP5	0	0	1	0	1	2	0	0	None	None	None	0	None
10497	5.5	UNC13B	0	0	0.5	1	1	2.5	0	0	None	None	None	0	None
1463	5.5	NCAN	0	0	1	1	1	3	0	0	None	None	None	1	DGCR8
26059	5.5	ERC2	0	0	1	1	1	3	0	0	None	None	None	0	None
2764	5.5	GMFB	0	0	1	0	1	2	0	0	None	None	None	0	None
3710	5.5	ITPR3	0	0	0	1	1	2	0	0	None	Both	None	0	None
3737	5.5	KCNA2	0	0	1	1	1	3	0	0	None	None	None	0	None
4684	5.5	NCAM1	0	0	1	1	1	3	0	0	None	None	None	0	None
50488	5.5	MINK1	0	0	1	1	0	2	0	0	None	None	None	1	DGCR8
54413	5.5	NLGN3	0	0	1	1	1	3	0	0	None	None	None	0	None
554	5.5	AVPR2	0	0	0.5	1	1	2.5	0	0	None	None	None	0	None
57554	5.5	LRRC7	0	0	1	1	1	3	0	0	None	None	None	0	None
5801	5.5	PTPRR	0	0	1	0	1	2	0	0	None	None	None	0	None
6536	5.5	SLC6A9	0	0	1	0	1	2	0	0	None	None	None	0	None
7249	5.5	TSC2	0	0	1	1	1	3	0	0	None	None	None	0	None
1600	5	DAB1	0	0	1	0	1	2	0	0	None	None	None	0	None
23037	5	PDZD2	0	0	1	1	0	2	0	0	None	None	None	1	DGCR8
323	5	APBB2	0	0	1	1	1	3	0	0	None	None	None	1	DGCR8
491	5	ATP2B2	0	0	1	1	1	3	0	0	None	None	None	0	None
5354	5	PLP1	0	0	1	1	1	3	0	0	None	None	None	0	None
610	5	HCN2	0	0	1	1	1	3	0	0	None	None	None	0	None
6262	5	RYR2	0	0	0.5	1	1	2.5	0	0	None	None	None	0	None
818	5	CAMK2G	0	0	1	1	0	2	0	0	None	Dopamine	Neurotrophin	0	None
83658	5	DYNLRB1	0	0	1	1	0	2	0	0	None	None	None	0	None
864	5	RUNX3	0	0	0	1	1	2	0	0	None	None	None	0	None
9369	5	NRXN3	0	0	1	1	0	2	0	0	None	None	None	1	DGCR8
9478	5	CABP1	0	0	1	1	0	2	0	0	None	None	None	0	None
9672	5	SDC3	0	0	1	1	1	3	0	0	None	None	None	0	None
9863	5	MAGI2	0	0	1	1	1	3	0	0	None	None	None	0	None
10021	4.5	HCN4	0	0	1	1	0	2	0	0	None	None	None	1	DGCR8
10239	4.5	AP3S2	0	0	1	1	0	2	0	0	None	None	None	0	None
1103	4.5	CHAT	1	0	0.5	1	1	3.5	1	0	Dis	None	None	0	Dis
1211	4.5	CLTA	0	0	1	1	0	2	0	0	None	None	None	0	None
1272	4.5	CNTN1	0	0	1	1	1	3	0	0	None	None	None	0	None
1947	4.5	EFNB1	0	0	1	1	1	3	0	0	None	None	AxonGuidance	0	None
2043	4.5	EPHA4	0	0	1	1	1	3	0	1	22q	None	AxonGuidance	0	22q
2895	4.5	GRID2	0	0	1	1	1	3	0	0	None	None	None	0	None
2906	4.5	GRIN2D	0	0	1	1	1	3	0	0	None	Glutamate	None	0	None
3751	4.5	KCND2	0	0	1	1	1	3	0	0	None	None	None	0	None
3800	4.5	KIF5C	0	0	1	1	1	3	0	0	None	Dopamine	None	0	None
4052	4.5	LTBP1	0	0	1	0	1	2	0	0	None	None	None	0	None
552	4.5	AVPR1A	0	0	0.5	1	1	2.5	0	0	None	None	None	0	None
5786	4.5	PTPRA	0	0	1	1	1	3	0	0	None	None	None	0	None
5900	4.5	RALGDS	0	0	1	1	0	2	0	0	None	None	None	0	None
6531	4.5	SLC6A3	0	0	0	1	1	2	0	0	None	Dopamine	None	0	None
6857	4.5	SYT1	0	0	1	1	1	3	0	0	None	None	None	0	None
782	4.5	CACNB1	0	0	1	1	1	3	0	0	None	None	None	0	None
8506	4.5	CNTNAP1	0	0	1	1	1	3	0	0	None	None	None	0	None
1000	4	CDH2	0	0	1	1	1	3	0	0	None	None	None	1	DGCR8
1002	4	CDH4	0	0	1	1	0	2	0	0	None	None	None	0	None
11113	4	CIT	0	0	1	1	1	3	0	0	None	None	None	0	None
1137	4	CHRNA4	0	0	1	1	1	3	0	0	None	None	None	0	None
150	4	ADRA2A	0	0	1	0	1	2	0	0	None	None	None	0	None
1741	4	DLG3	0	0	1	1	1	3	0	0	None	None	None	0	None
1809	4	DPYSL3	0	0	1	1	0	2	0	0	None	None	None	1	DGCR8
23189	4	KANK1	0	0	1	1	0	2	0	0	None	None	None	0	None
2562	4	GABRB3	1	0	1	1	1	4	1	0	Dis	None	None	0	Dis
288	4	ANK3	0	0	1	1	1	3	0	0	None	None	None	0	None
2917	4	GRM7	1	0	1	1	1	4	1	0	Dis	Glutamate	None	0	Dis
321	4	APBA2	0	0	1	0	1	2	0	0	None	None	None	1	DGCR8
5306	4	PITPNA	0	0	1	1	1	3	0	0	None	None	None	0	None
54820	4	NDE1	0	0	1	1	1	3	0	0	None	None	None	1	DGCR8
55704	4	CCDC88A	0	0	1	1	1	3	0	0	None	None	None	1	DGCR8
5626	4	PROP1	0	0	0	1	1	2	0	0	None	None	None	0	None
56479	4	KCNQ5	0	0	1	0	1	2	0	0	None	None	None	1	DGCR8
57030	4	SLC17A7	0	0	1	1	1	3	0	1	22q	Glutamate	None	0	22q
57787	4	MARK4	0	0	1	1	1	3	0	0	None	None	None	0	None
6532	4	SLC6A4	0	0	0	1	1	2	0	0	None	None	None	1	DGCR8
7220	4	TRPC1	0	0	0.5	1	1	2.5	0	0	None	Glutamate	None	1	DGCR8
774	4	CACNA1B	0	0	1	1	1	3	0	0	None	Dopamine	None	0	None
84152	4	PPP1R1B	0	0	1	0	1	2	0	0	None	Dopamine	None	0	None
8497	4	PPFIA4	0	0	1	1	0	2	0	0	None	None	None	1	DGCR8
8927	4	BSN	0	0	1	1	1	3	0	1	22q	None	None	0	22q
8986	4	RPS6KA4	0	0	1	1	0	2	0	0	None	None	None	0	None
9455	4	HOMER2	0	0	1	1	1	3	0	0	None	Glutamate	None	0	None
10787	3.5	NCKAP1	0	0	1	1	1	3	0	0	None	None	None	0	None
11069	3.5	RAPGEF4	0	0	1	1	0	2	0	0	None	None	None	0	None
1138	3.5	CHRNA5	0	1	0.5	1	1	3.5	1	0	Dis	None	None	0	Dis
116444	3.5	GRIN3B	0	0	0	1	1	2	0	0	None	Glutamate	None	0	None
127933	3.5	UHMK1	0	0	1	1	0	2	0	1	22q	None	None	0	22q
1813	3.5	DRD2	0	1	1	1	1	4	1	0	Dis	Dopamine	None	0	Dis
1845	3.5	DUSP3	0	0	1	1	0	2	0	0	None	None	None	1	DGCR8
1948	3.5	EFNB2	0	0	1	0	1	2	0	0	None	None	AxonGuidance	0	None
2019	3.5	EN1	0	0	0.5	1	1	2.5	0	0	None	None	None	0	None
2048	3.5	EPHB2	0	0	1	1	1	3	0	0	None	None	AxonGuidance	0	None
22891	3.5	ZNF365	0	0	1	1	0	2	0	0	None	None	None	0	None
22895	3.5	RPH3A	0	0	1	1	0	2	0	0	None	None	None	0	None
2290	3.5	FOXG1	0	0	1	1	1	3	0	0	None	None	None	0	None
23263	3.5	MCF2L	0	0	1	0	1	2	0	0	None	None	None	0	None
23513	3.5	SCRIB	0	0	1	1	1	3	0	0	None	None	None	0	None
257194	3.5	NEGR1	0	0	1	1	1	3	0	0	None	None	None	0	None
259217	3.5	HSPA12A	0	0	1	1	0	2	0	0	None	None	None	0	None
26230	3.5	TIAM2	0	0	1	1	0	2	0	0	None	None	None	0	None
2647	3.5	BLOC1S1	0	0	1	0	1	2	0	0	None	None	None	0	None
2824	3.5	GPM6B	0	0	1	0	1	2	0	0	None	None	None	0	None
2892	3.5	GRIA3	0	0	1	1	1	3	0	0	None	Both	None	0	None
2897	3.5	GRIK1	1	0	1	1	1	4	1	0	Dis	Glutamate	None	0	Dis
2913	3.5	GRM3	0	1	1	1	1	4	1	0	Dis	Glutamate	None	0	Dis
4137	3.5	MAPT	0	0	1	1	1	3	0	0	None	None	None	1	DGCR8
5063	3.5	PAK3	0	0	1	1	1	3	0	0	None	None	AxonGuidance	0	None
50863	3.5	NTM	0	0	1	1	0	2	0	0	None	None	None	0	None
51517	3.5	NCKIPSD	0	0	1	1	1	3	0	0	None	None	None	0	None
5154	3.5	PDGFA	0	0	1	0	1	2	0	0	None	None	None	1	DGCR8
57524	3.5	CASKIN1	0	0	1	1	0	2	0	0	None	None	None	0	None
5913	3.5	RAPSN	0	0	0	1	1	2	0	0	None	None	None	0	None
60412	3.5	EXOC4	0	0	1	1	0	2	0	0	None	None	None	1	DGCR8
64840	3.5	PORCN	0	0	1	0	1	2	0	0	None	None	None	0	None
6585	3.5	SLIT1	0	0	1	1	1	3	0	0	None	None	AxonGuidance	0	None
6712	3.5	SPTBN2	0	0	1	1	1	3	0	0	None	None	None	0	None
6861	3.5	SYT5	0	0	1	1	1	3	0	0	None	None	None	0	None
6887	3.5	TAL2	0	0	0.5	1	1	2.5	0	0	None	None	None	0	None
7384	3.5	UQCRC1	0	0	1	1	0	2	0	0	None	None	None	0	None
7781	3.5	SLC30A3	0	0	1	1	1	3	0	1	22q	None	None	0	22q
785	3.5	CACNB4	0	0	1	1	1	3	0	0	None	None	None	1	DGCR8
8682	3.5	PEA15	0	0	1	1	1	3	0	0	None	None	None	1	DGCR8
8820	3.5	HESX1	0	0	0	1	1	2	0	0	None	None	None	0	None
8825	3.5	LIN7A	0	0	1	1	1	3	0	0	None	None	None	0	None
8829	3.5	NRP1	0	0	1	1	1	3	0	0	None	None	AxonGuidance	0	None
8943	3.5	AP3D1	1	0	1	1	1	4	1	0	Dis	None	None	0	Dis
9743	3.5	ARHGAP32	0	0	1	1	1	3	0	0	None	None	None	0	None
10401	3	PIAS3	0	0	1	1	0	2	0	0	None	None	None	0	None
10550	3	ARL6IP5	0	0	1	0	1	2	0	0	None	None	None	0	None
11122	3	PTPRT	1	0	0.5	1	0	2.5	1	0	Dis	None	None	1	Dis_DGCR8
1135	3	CHRNA2	0	0	1	1	1	3	0	0	None	None	None	0	None
1136	3	CHRNA3	0	1	1	1	1	4	1	0	Dis	None	None	0	Dis
134	3	ADORA1	0	0	1	1	1	3	0	0	None	None	None	0	None
148281	3	SYT6	0	0	1	1	0	2	0	0	None	None	None	0	None
1946	3	EFNA5	0	0	1	1	1	3	0	0	None	None	AxonGuidance	0	None
22843	3	PPM1E	0	0	1	1	0	2	0	0	None	None	None	1	DGCR8
23022	3	PALLD	0	0	1	0	1	2	0	0	None	None	None	1	DGCR8
23191	3	CYFIP1	0	0	1	1	1	3	0	0	None	None	None	0	None
23237	3	ARC	0	0	1	1	1	3	0	0	None	None	None	0	None
23523	3	CABIN1	0	0	1	1	0	2	0	0	None	None	None	0	None
23654	3	PLXNB2	0	0	1	1	1	3	0	0	None	None	AxonGuidance	0	None
2561	3	GABRB2	0	0	1	1	1	3	0	0	None	None	None	0	None
27012	3	KCNV1	0	0	1	0	1	2	0	0	None	None	None	1	DGCR8
2911	3	GRM1	0	0	1	1	1	3	0	0	None	Glutamate	None	0	None
3714	3	JAG2	0	0	1	0	1	2	0	0	None	None	None	0	None
4099	3	MAG	0	0	1	1	1	3	0	0	None	None	None	0	None
4853	3	NOTCH2	0	0	1	0	1	2	0	0	None	None	None	1	DGCR8
5076	3	PAX2	0	0	1	1	1	3	0	0	None	None	None	1	DGCR8
53358	3	SHC3	0	0	1	1	1	3	0	0	None	None	Neurotrophin	0	None
54910	3	SEMA4C	0	0	1	1	1	3	0	0	None	None	AxonGuidance	1	DGCR8
55450	3	CAMK2N1	0	0	1	1	0	2	0	0	None	None	None	0	None
57502	3	NLGN4X	0	1	1	1	0	3	1	0	Dis	None	None	0	Dis
57657	3	HCN3	0	0	1	0	1	2	0	0	None	None	None	1	DGCR8
5800	3	PTPRO	0	0	1	1	1	3	0	0	None	None	None	1	DGCR8
5865	3	RAB3B	0	0	1	1	1	3	0	0	None	None	None	1	DGCR8
6091	3	ROBO1	0	0	1	1	1	3	0	0	None	None	AxonGuidance	1	DGCR8
6855	3	SYP	0	0	1	1	1	3	0	0	None	None	None	0	None
6934	3	TCF7L2	0	0	1	1	1	3	0	0	None	None	None	1	DGCR8
6993	3	DYNLT1	0	0	1	1	0	2	0	0	None	None	None	0	None
7054	3	TH	0	0	0.5	1	1	2.5	0	0	None	Dopamine	None	0	None
8195	3	MKKS	0	0	1	1	1	3	0	0	None	None	None	0	None
8325	3	FZD8	0	0	1	1	0	2	0	0	None	None	None	1	DGCR8
8404	3	SPARCL1	0	0	1	1	1	3	0	0	None	None	None	0	None
84687	3	PPP1R9B	0	0	0	1	1	2	0	0	None	None	None	0	None
9066	3	SYT7	0	0	1	1	1	3	0	1	22q	None	None	0	22q
9114	3	ATP6V0D1	0	0	1	1	0	2	0	0	None	None	None	0	None
9118	3	INA	0	0	1	1	1	3	0	0	None	None	None	1	DGCR8
9132	3	KCNQ4	0	0	0.5	1	1	2.5	0	1	22q	None	None	0	22q
9139	3	CBFA2T2	0	0	1	1	0	2	0	0	None	None	None	1	DGCR8
9693	3	RAPGEF2	0	0	1	1	1	3	0	0	None	None	None	0	None
9699	3	RIMS2	0	0	1	1	1	3	0	0	None	None	None	1	DGCR8
9711	3	KIAA0226	0	0	1	1	0	2	0	0	None	None	None	0	None
10570	2.5	DPYSL4	0	0	1	1	1	3	0	0	None	None	None	0	None
10640	2.5	EXOC5	0	0	1	1	0	2	0	1	22q	None	None	0	22q
11248	2.5	NXPH3	0	0	1	0	1	2	0	0	None	None	None	0	None
116443	2.5	GRIN3A	0	0	1	1	1	3	0	0	None	Glutamate	None	0	None
120	2.5	ADD3	0	0	1	1	0	2	0	0	None	None	None	1	DGCR8
127833	2.5	SYT2	0	0	1	1	1	3	0	0	None	None	None	1	DGCR8
140679	2.5	SLC32A1	0	0	1	1	1	3	0	0	None	None	None	0	None
153572	2.5	IRX2	1	0	1	0	0	2	1	0	Dis	None	None	1	Dis_DGCR8
1610	2.5	DAO	0	0	1	0	1	2	0	1	22q	None	None	0	22q
23005	2.5	MAPKBP1	0	0	1	1	0	2	0	0	None	None	None	0	None
2569	2.5	GABRR1	1	0	0	1	1	3	1	0	Dis	None	None	0	Dis
2705	2.5	GJB1	0	0	1	0	1	2	0	0	None	None	None	0	None
2899	2.5	GRIK3	0	0	1	1	1	3	0	1	22q	Glutamate	None	0	22q
3358	2.5	HTR2C	0	0	1	0	1	2	0	0	None	None	None	0	None
3706	2.5	ITPKA	0	0	1	0	1	2	0	0	None	None	None	0	None
3708	2.5	ITPR1	0	0	1	1	1	3	0	0	None	Both	None	1	DGCR8
3797	2.5	KIF3C	0	0	1	1	0	2	0	0	None	None	None	1	DGCR8
389549	2.5	FEZF1	0	0	1	1	1	3	0	0	None	None	None	0	None
4045	2.5	LSAMP	1	0	1	1	1	4	1	0	Dis	None	None	0	Dis
4744	2.5	NEFH	0	0	1	1	1	3	0	0	None	None	None	0	None
4756	2.5	NEO1	0	0	1	1	1	3	0	1	22q	None	None	0	22q
4908	2.5	NTF3	0	0	1	1	1	3	0	0	None	None	Neurotrophin	0	None
50937	2.5	CDON	0	0	1	0	1	2	0	0	None	None	None	0	None
53834	2.5	FGFRL1	0	0	1	0	1	2	0	0	None	None	None	0	None
56947	2.5	MFF	0	0	1	1	0	2	0	0	None	None	None	1	DGCR8
57447	2.5	NDRG2	0	0	1	1	0	2	0	0	None	None	None	0	None
5898	2.5	RALA	0	0	1	1	0	2	0	0	None	None	None	1	DGCR8
63916	2.5	ELMO2	0	0	1	1	0	2	0	0	None	None	None	0	None
6558	2.5	SLC12A2	0	0	1	1	1	3	0	0	None	None	None	0	None
66008	2.5	TRAK2	0	0	1	1	0	2	0	0	None	None	None	0	None
6710	2.5	SPTB	0	0	1	1	1	3	0	0	None	None	None	0	None
6717	2.5	SRI	0	0	1	1	0	2	0	0	None	None	None	1	DGCR8
7074	2.5	TIAM1	0	0	1	1	1	3	0	0	None	None	None	0	None
7101	2.5	NR2E1	0	0	1	1	1	3	0	0	None	None	None	1	DGCR8
776	2.5	CACNA1D	0	0	0.5	1	1	2.5	0	0	None	Both	None	1	DGCR8
80727	2.5	TTYH3	0	0	1	1	0	2	0	0	None	None	None	0	None
8321	2.5	FZD1	0	0	1	1	1	3	0	0	None	None	None	0	None
84465	2.5	MEGF11	0	0	1	0	1	2	0	0	None	None	None	0	None
887	2.5	CCKBR	0	0	1	0	1	2	0	0	None	None	None	0	None
8941	2.5	CDK5R2	0	0	1	1	1	3	0	0	None	None	None	0	None
9610	2.5	RIN1	0	0	1	1	1	3	0	0	None	None	None	0	None
1009	2	CDH11	0	0	1	0	1	2	0	0	None	None	None	0	None
10439	2	OLFM1	0	0	1	1	1	3	0	0	None	None	None	0	None
118	2	ADD1	0	0	1	1	1	3	0	0	None	None	None	1	DGCR8
119	2	ADD2	0	0	1	1	1	3	0	0	None	None	None	0	None
135	2	ADORA2A	0	0	1	1	1	3	0	0	None	None	None	0	None
143425	2	SYT9	0	0	1	1	0	2	0	0	None	None	None	0	None
152	2	ADRA2C	0	0	1	1	1	3	0	0	None	None	None	0	None
1687	2	DFNA5	0	0	1	0	1	2	0	0	None	None	None	0	None
1808	2	DPYSL2	0	0	1	1	1	3	0	0	None	None	AxonGuidance	1	DGCR8
1843	2	DUSP1	0	0	1	0	1	2	0	0	None	None	None	0	None
1902	2	LPAR1	0	0	1	1	1	3	0	0	None	None	None	0	None
2044	2	EPHA5	0	0	1	1	1	3	0	0	None	None	AxonGuidance	1	DGCR8
22899	2	ARHGEF15	0	0	0	1	1	2	0	0	None	None	None	0	None
22906	2	TRAK1	0	0	1	1	1	3	0	0	None	None	None	0	None
23129	2	PLXND1	0	0	1	1	1	3	0	0	None	None	None	0	None
23266	2	LPHN2	0	0	1	0	1	2	0	0	None	None	None	0	None
23390	2	ZDHHC17	0	0	1	0	1	2	0	1	22q	None	None	0	22q
23413	2	NCS1	0	0	1	1	0	2	0	1	22q	None	None	0	22q
25759	2	SHC2	0	0	1	0	1	2	0	0	None	None	Neurotrophin	0	None
26052	2	DNM3	1	0	1	1	1	4	1	0	Dis	None	None	0	Dis
26278	2	SACS	0	0	1	1	0	2	0	0	None	None	None	1	DGCR8
27445	2	PCLO	0	0	1	1	1	3	0	0	None	None	None	1	DGCR8
2823	2	GPM6A	0	0	1	1	1	3	0	0	None	None	None	1	DGCR8
2901	2	GRIK5	0	0	1	1	1	3	0	0	None	Glutamate	None	0	None
320	2	APBA1	0	0	1	1	1	3	0	0	None	None	None	0	None
3707	2	ITPKB	0	0	1	0	1	2	0	0	None	None	None	1	DGCR8
3756	2	KCNH1	0	0	1	1	1	3	0	0	None	None	None	0	None
375790	2	AGRN	0	0	1	1	1	3	0	0	None	None	None	0	None
3761	2	KCNJ4	0	0	1	1	0	2	0	0	None	None	None	0	None
3763	2	KCNJ6	0	0	0.5	1	1	2.5	0	0	None	Dopamine	None	0	None
3786	2	KCNQ3	0	0	1	1	1	3	0	1	22q	None	None	0	22q
4900	2	NRGN	0	1	1	1	1	4	1	0	Dis	None	None	1	Dis_DGCR8
4915	2	NTRK2	0	0	1	1	1	3	0	1	22q	None	Neurotrophin	0	22q
4916	2	NTRK3	0	0	1	1	1	3	0	0	None	None	Neurotrophin	0	None
4985	2	OPRD1	0	0	0.5	1	1	2.5	0	0	None	None	None	0	None
51079	2	NDUFA13	0	0	1	1	0	2	0	0	None	None	None	0	None
51560	2	RAB6B	0	0	1	1	1	3	0	0	None	None	None	0	None
5361	2	PLXNA1	0	0	1	1	1	3	0	0	None	None	AxonGuidance	0	None
5414	2	2014-09-04	0	0	1	1	0	2	0	0	None	None	None	0	None
54361	2	WNT4	0	0	1	1	1	3	0	0	None	None	None	0	None
5481	2	PPID	0	0	1	1	0	2	0	0	None	None	None	0	None
55327	2	LIN7C	0	0	1	1	1	3	0	0	None	None	None	0	None
56924	2	PAK6	0	1	1	1	1	4	1	0	Dis	None	AxonGuidance	0	Dis
57050	2	UTP3	0	0	1	1	0	2	0	0	None	None	None	0	None
599	2	BCL2L2	0	0	1	0	1	2	0	1	22q	None	None	0	22q
6324	2	SCN1B	0	0	1	1	1	3	0	0	None	None	None	0	None
6328	2	SCN3A	0	0	1	0	1	2	0	0	None	None	None	1	DGCR8
6505	2	SLC1A1	1	0	1	0	1	3	1	0	Dis	Glutamate	None	1	Dis_DGCR8
6620	2	SNCB	0	0	1	1	1	3	0	0	None	None	None	0	None
6860	2	SYT4	0	0	1	1	1	3	0	1	22q	None	None	0	22q
7222	2	TRPC3	0	0	1	1	1	3	0	0	None	None	None	0	None
7267	2	TTC3	0	0	1	1	0	2	0	1	22q	None	None	0	22q
7804	2	LRP8	0	0	1	1	1	3	0	0	None	None	None	0	None
783	2	CACNB2	0	1	1	1	1	4	1	1	Both	None	None	0	Dis_22q
784	2	CACNB3	0	0	1	1	1	3	0	0	None	None	None	0	None
79158	2	GNPTAB	0	0	1	0	1	2	0	0	None	None	None	0	None
80331	2	DNAJC5	0	0	1	1	1	3	0	0	None	None	None	0	None
8091	2	HMGA2	0	0	0.5	1	1	2.5	0	0	None	None	None	0	None
816	2	CAMK2B	0	0	1	1	1	3	0	0	None	Dopamine	Neurotrophin	0	None
8425	2	LTBP4	0	0	1	0	1	2	0	0	None	None	None	0	None
84258	2	SYT3	0	0	1	1	0	2	0	0	None	None	None	0	None
8447	2	DOC2B	0	0	0	1	1	2	0	0	None	None	None	0	None
85358	2	SHANK3	0	0	0	1	1	2	0	0	None	Glutamate	None	0	None
9026	2	HIP1R	0	0	1	1	0	2	0	0	None	None	None	0	None
9568	2	GABBR2	0	0	1	1	1	3	0	0	None	None	None	0	None
9590	2	AKAP12	0	0	1	1	1	3	0	0	None	None	None	0	None
9901	2	SRGAP3	0	0	1	1	1	3	0	0	None	None	AxonGuidance	1	DGCR8
115827	1.5	RAB3C	0	0	1	1	1	3	0	0	None	None	None	0	None
116986	1.5	AGAP2	0	0	1	1	0	2	0	1	22q	None	None	0	22q
1212	1.5	CLTB	0	0	1	1	0	2	0	0	None	None	None	0	None
1292	1.5	COL6A2	0	0	1	1	0	2	0	0	None	None	None	0	None
1298	1.5	COL9A2	0	0	1	1	0	2	0	0	None	None	None	0	None
1299	1.5	COL9A3	0	0	1	1	0	2	0	1	22q	None	None	0	22q
147	1.5	ADRA1B	0	0	1	0	1	2	0	0	None	None	None	0	None
150726	1.5	FBXO41	0	0	1	1	0	2	0	0	None	None	None	1	DGCR8
1645	1.5	AKR1C1	0	0	1	1	0	2	0	0	None	None	None	0	None
1717	1.5	DHCR7	0	0	1	0	1	2	0	0	None	None	None	0	None
1804	1.5	DPP6	1	0	1	1	1	4	1	0	Dis	None	None	0	Dis
1850	1.5	DUSP8	0	0	1	1	0	2	0	0	None	None	None	0	None
1903	1.5	S1PR3	0	0	1	0	1	2	0	1	22q	None	None	0	22q
2045	1.5	EPHA7	0	0	1	1	1	3	0	1	22q	None	AxonGuidance	0	22q
2047	1.5	EPHB1	0	0	1	1	1	3	0	0	None	None	AxonGuidance	0	None
219699	1.5	UNC5B	0	0	1	1	1	3	0	0	None	None	AxonGuidance	0	None
22883	1.5	CLSTN1	0	0	1	1	0	2	0	0	None	None	None	0	None
230	1.5	ALDOC	0	0	1	1	0	2	0	0	None	None	None	0	None
23026	1.5	MYO16	0	0	1	1	0	2	0	0	None	None	None	1	DGCR8
23040	1.5	MYT1L	0	0	1	1	0	2	0	0	None	None	None	1	DGCR8
23255	1.5	SOGA2	0	0	1	1	0	2	0	0	None	None	None	0	None
25758	1.5	KIAA1549L	0	0	1	1	1	3	0	0	None	None	None	0	None
2675	1.5	GFRA2	0	0	1	0	1	2	0	1	22q	None	None	0	22q
26999	1.5	CYFIP2	0	0	1	1	0	2	0	0	None	None	None	0	None
27086	1.5	FOXP1	0	0	1	1	0	2	0	0	None	None	None	0	None
3350	1.5	HTR1A	0	0	1	1	1	3	0	0	None	None	None	0	None
348980	1.5	HCN1	0	1	1	1	1	4	1	0	Dis	None	None	1	Dis_DGCR8
3765	1.5	KCNJ9	0	0	1	0	1	2	0	0	None	Dopamine	None	1	DGCR8
3785	1.5	KCNQ2	0	0	1	1	1	3	0	0	None	None	None	0	None
3955	1.5	LFNG	0	0	1	0	1	2	0	0	None	None	None	1	DGCR8
4192	1.5	MDK	0	0	1	1	1	3	0	0	None	None	None	1	DGCR8
43	1.5	ACHE	0	0	1	1	1	3	0	0	None	None	None	0	None
4710	1.5	NDUFB4	0	0	1	1	0	2	0	0	None	None	None	0	None
4726	1.5	NDUFS6	1	0	1	1	0	3	1	0	Dis	None	None	0	Dis
4753	1.5	NELL2	0	0	1	0	1	2	0	0	None	None	None	0	None
490	1.5	ATP2B1	0	0	1	1	0	2	0	0	None	None	None	0	None
4902	1.5	NRTN	0	0	0.5	1	1	2.5	0	0	None	None	None	0	None
493	1.5	ATP2B4	0	0	1	1	1	3	0	0	None	None	None	1	DGCR8
5066	1.5	PAM	0	0	1	1	0	2	0	0	None	None	None	1	DGCR8
5091	1.5	PC	0	0	1	1	0	2	0	0	None	None	None	0	None
5156	1.5	PDGFRA	0	0	1	0	1	2	0	0	None	None	None	1	DGCR8
5338	1.5	PLD2	0	0	0.5	1	1	2.5	0	0	None	Glutamate	None	0	None
5364	1.5	PLXNB1	0	0	1	1	0	2	0	0	None	None	AxonGuidance	0	None
55288	1.5	RHOT1	0	0	1	1	0	2	0	1	22q	None	None	0	22q
57216	1.5	VANGL2	0	0	1	1	1	3	0	0	None	None	None	0	None
57620	1.5	STIM2	0	0	1	0	1	2	0	0	None	None	None	0	None
5789	1.5	PTPRD	0	0	1	1	0	2	0	0	None	None	None	1	DGCR8
5793	1.5	PTPRG	0	0	1	1	1	3	0	0	None	None	None	1	DGCR8
63826	1.5	SRR	0	1	1	1	1	4	1	0	Dis	None	None	0	Dis
63973	1.5	NEUROG2	0	0	1	1	1	3	0	0	None	None	None	0	None
664	1.5	BNIP3	0	0	1	1	0	2	0	0	None	None	None	0	None
6645	1.5	SNTB2	0	0	0.5	1	1	2.5	0	0	None	None	None	0	None
6804	1.5	STX1A	0	0	1	1	1	3	0	0	None	None	None	0	None
7223	1.5	TRPC4	0	0	0.5	1	1	2.5	0	0	None	None	None	0	None
7385	1.5	UQCRC2	0	0	1	1	0	2	0	0	None	None	None	0	None
7471	1.5	WNT1	0	0	0.5	1	1	2.5	0	0	None	None	None	0	None
8224	1.5	SYN3	0	0	1	1	1	3	0	1	22q	None	None	0	22q
8324	1.5	FZD7	0	0	1	1	1	3	0	0	None	None	None	0	None
84254	1.5	CAMKK1	0	0	1	1	1	3	0	0	None	None	None	0	None
8448	1.5	DOC2A	1	0	1	1	1	4	1	0	Dis	None	None	0	Dis
84958	1.5	SYTL1	0	0	1	0	1	2	0	0	None	None	None	0	None
85439	1.5	STON2	0	0	1	1	0	2	0	0	None	None	None	0	None
8618	1.5	CADPS	0	0	1	1	1	3	0	0	None	None	None	0	None
8633	1.5	UNC5C	0	0	1	1	1	3	0	0	None	None	AxonGuidance	1	DGCR8
8650	1.5	NUMB	0	0	1	1	1	3	0	0	None	None	None	0	None
90249	1.5	UNC5A	0	0	1	1	1	3	0	0	None	None	AxonGuidance	0	None
92558	1.5	CCDC64	0	0	1	1	0	2	0	0	None	None	None	0	None
9312	1.5	KCNB2	0	0	0.5	1	1	2.5	0	0	None	None	None	0	None
9423	1.5	NTN1	0	0	1	1	1	3	0	0	None	None	AxonGuidance	0	None
10371	1	SEMA3A	1	0	1	1	1	4	1	0	Dis	None	AxonGuidance	1	Dis_DGCR8
2914	1	GRM4	1	0	1	1	1	4	1	0	Dis	Glutamate	None	0	Dis
5649	1	RELN	1	0	1	1	1	4	1	0	Dis	None	None	1	Dis_DGCR8
6853	1	SYN1	1	0	1	1	1	4	1	0	Dis	None	None	1	Dis_DGCR8
93986	1	FOXP2	1	0	1	1	1	4	1	0	Dis	None	None	0	Dis
112476	0.5	PRRT2	1	0	1	0	0	2	1	0	Dis	None	None	1	Dis_DGCR8
1814	0.5	DRD3	1	0	0.5	1	1	3.5	1	0	Dis	Dopamine	None	0	Dis
285489	0.5	DOK7	1	0	1	1	1	4	1	0	Dis	None	None	0	Dis
10018	-0.5	BCL2L11	1	0	0	0	1	2	1	0	Dis	None	None	1	Dis_DGCR8
11141	-0.5	IL1RAPL1	1	0	0.5	1	1	3.5	1	0	Dis	None	None	0	Dis
4897	-0.5	NRCAM	1	0	1	1	1	4	1	0	Dis	None	None	0	Dis
81029	-0.5	WNT5B	1	0	1	0	1	3	1	1	Both	None	None	0	Dis_22q
9892	-0.5	SNAP91	0	1	1	1	0	3	1	1	Both	None	None	0	Dis_22q
488	-1	ATP2A2	0	1	1	1	1	4	1	1	Both	None	None	0	Dis_22q
22866	-1.5	CNKSR2	0	1	1	1	0	3	1	0	Dis	None	None	0	Dis
5533	-1.5	PPP3CC	1	0	1	0	0	2	1	0	Dis	Both	AxonGuidance	0	Dis
6845	-2	VAMP7	1	0	0.5	0	1	2.5	1	0	Dis	None	None	1	Dis_DGCR8
8911	-2.5	CACNA1I	0	1	0.5	1	0	2.5	1	0	Dis	None	None	0	Dis
5797	-3	PTPRM	1	0	1	1	0	3	1	0	Dis	None	None	1	Dis_DGCR8
3983	-4	ABLIM1	1	0	1	1	0	3	1	0	Dis	None	AxonGuidance	1	Dis_DGCR8
3745	-4.5	KCNB1	0	1	1	1	0	3	1	0	Dis	None	None	0	Dis
3912	-4.5	LAMB1	1	0	1	1	0	3	1	0	Dis	None	None	0	Dis
23085	-5.5	ERC1	1	0	1	1	0	3	1	0	Dis	None	None	0	Dis
5289	-5.5	PIK3C3	1	0	0.5	0	1	2.5	1	0	Dis	None	None	0	Dis
6285	-5.5	S100B	1	0	1	1	1	4	1	0	Dis	None	None	0	Dis
8087	-6	FXR1	0	1	1	0	1	3	1	0	Dis	None	None	1	Dis_DGCR8
10645	-6.5	CAMKK2	0	1	1	1	1	4	1	0	Dis	None	None	1	Dis_DGCR8
347733	-6.5	TUBB2B	1	0	1	1	0	3	1	0	Dis	None	None	0	Dis
391	-7	RHOG	1	0	1	1	0	3	1	0	Dis	None	None	0	Dis
7090	-7	TLE3	0	1	1	1	0	3	1	0	Dis	None	None	0	Dis
2026	-9.5	ENO2	1	0	1	1	1	4	1	0	Dis	None	None	0	Dis
27185	-9.5	DISC1	1	0	0	1	1	3	1	0	Dis	None	None	1	Dis_DGCR8
2247	-10	FGF2	1	0	0.5	1	1	3.5	1	1	Both	None	None	0	Dis_22q
4208	-10.5	MEF2C	0	1	1	1	1	4	1	0	Dis	None	None	0	Dis
4692	-11	NDN	1	0	1	1	1	4	1	0	Dis	None	None	0	Dis
2074	-12	ERCC6	1	0	0.5	0	1	2.5	1	0	Dis	None	None	0	Dis
10059	-13	DNM1L	1	0	1	1	1	4	1	0	Dis	None	None	0	Dis
2055	-13	CLN8	1	0	0.5	1	1	3.5	1	0	Dis	None	None	1	Dis_DGCR8
5565	-18	PRKAB2	1	0	1	0	1	3	1	0	Dis	None	None	1	Dis_DGCR8
7088	-20	TLE1	0	1	1	0	0	2	1	0	Dis	None	None	0	Dis
1822	-21.5	ATN1	1	0	1	1	1	4	1	0	Dis	None	None	0	Dis
5578	-21.5	PRKCA	1	0	1	1	0	3	1	0	Dis	Both	None	1	Dis_DGCR8
5595	-23.5	MAPK3	1	0	1	1	1	4	1	0	Dis	Glutamate	Both	0	Dis
150684	-24	COMMD1	1	0	1	0	1	3	1	0	Dis	None	None	0	Dis
7337	-25.5	UBE3A	1	0	1	1	1	4	1	0	Dis	None	None	0	Dis
5764	-33.5	PTN	0	1	1	0	1	3	1	0	Dis	None	None	0	Dis
5599	-41.5	MAPK8	1	0	1	0	1	3	1	0	Dis	Dopamine	Neurotrophin	0	Dis
1See manuscript text for details of the schizophrenia gene network scoring scheme. Top 50 scores involve genes with scores above 6. Network scores below 1.5 (the arbitrary cut-off for interacting genes) were possible only for candidate genes (36 from the Costain et al., 2013 study and 11 from the Psychiatric Genomics Consortium, 2014 genome-wide association study) and relate to a penalty for plei…

## Sheet: Column headers legend
SZ network interactions
Gene_A	Gene interaction partner A, ensembl ID
Gene_B	Gene interaction partner B, ensembl ID
Weight	GeneMANIA weight
Filter	interaction filter (always 1)
IntID	internal interaction ID
Symbol_A	Gene interaction partner A, official HUGO symbolD
Symbol_B	Gene interaction partner B, official HUGO symbol
EgID_A	Gene interaction partner A, EntrezGene ID
EgID_B	Gene interaction partner B, EntrezGene ID
SZ network gene attributes
EgID	NCBI EntrezGene ID
Netw_score	interaction score (see methods for details)
Symbol	official HUGO symbol
SZ_CNV	1 = SZ candidate, 0 = otherwise, based on CNV study Costain et al. HMG 2013
SZ_GWAS	1 = SZ candidate, 0 = otherwise, based on GWAS study PGC Nature 2014
BrainExpr	1 = gene with higher than average expression in brain, 0.5 = genes with low expression in brain, 0 = genes with very low expression in brain
Neurofun	1 = brain-related function reported, 0 = otherwise
MmPheno	1 = mouse neurological or neurodevelopmental phenotype reported, 0 = otherwise
Score	score for brain relevant gene selection: max (SZ_CNV, SZ_GWAS) + BrainExpr + Neurofun + MmPheno
DisCandidate	max (SZ_CNV, SZ_GWAS)
miR22q	1 = genes is among the top-200 targets of the six 22q miRNAs, 0 = otherwise
DisCand_22q	22q = 22q miR top-200 target but not SZ candidate, Dis = candidate SZ gene but not 22q miR top-200 target, Both = candidate SZ gene and 22q miR top-200 target, None = otherwise
Synapse	Dopamine = gene is in KEGG dopaminergic synapse pathway but not in the glutamatergic, Glutamate = gene is in KEGG glutamatergic pathway but not in the dopaminergic, Both = gene is in KEGG dopaminergic and glutamatergic synapse pathway, None = otherwise
NeuronPathw	Neurotrophin = gene is in KEGG neurotrophin pathway but not in the axon guidance pathway, AxonGuidance = gene is in KEGG axon guidance pathway but not in the neurotrophin pathway, None = otherwise
DGCR8	1 = gene is in top-200 targets of at least two miRNAs down-regulated in the mouse model of DGCR8 haploinsufficiency with target predictions available in TargetScan and microT, 0 = otherwise
DisCand_22q_DGCR8	Dis = SZ candidate but not 22q miR top-200 target or DGCR8 down-reg miR top-200 target, 22q = 22q miR top-200 target but not SZ candidate, Dis_22q = 22q miR top-200 target and SZ candidate, DGCR8 = DGCR8 down-reg miR top-200 target but not SZ candidate, Dis_DGCR8 = SZ candidate and DGCR8 down-reg miR top-200 target, None = otherwise
